# Supplementary material for: Identification of TIMP1-induced dysregulation of epithelial-mesenchymal transition as a key pathway in inflammatory bowel disease and small intestinal neuroendocrine tumors shared pathogenesis
Source: Front Genet. 2024 Aug 21;15:1376123. doi: 10.3389/fgene.2024.1376123 (PMC11371700; doi:10.3389/fgene.2024.1376123)
Supplement: Supplementary file 1 [file Table2.xlsx]

## Sheet: Common DEGs
CD & SINET COMMON UPREGULATED GENES			CD & SINET COMMON DOWNREGULATED GENES			UC & SINET COMMON UPREGULATED GENES			UC & SINET COMMON DOWNREGULATED GENES
Gene Symbol	Difference in CD	Difference in SINET	Gene Symbol	Difference in CD	Difference in SINET	Gene Symbol	Difference in UC	Difference in SINET	Gene Symbol	Difference in UC	Difference in SINET
A2M	0.799948	2.40952	AADAC	-1.7261	-4.11464	ACD	0.738946	0.993188	ABCB1	-3.40144	-2.8173
ACSL1	0.994101	2.3244	ABCB1	-1.58721	-2.8173	ACTN1	0.776777	2.57881	ABCD3	-1.27134	-1.15999
ACSL4	1.54378	0.658998	ABCC2	-1.82634	-3.42699	ADAM19	0.990219	1.32851	ABCG2	-4.64725	-4.67805
ACTN1	0.971223	2.57881	ABCD1	-0.677768	-1.44681	AMPD3	0.842896	1.13874	ABHD3	-0.73773	-1.99415
ALDH1A2	0.781732	0.798931	ABCG2	-1.81295	-4.67805	ANXA5	1.4937	1.17079	ABHD5	-0.993682	-1.37525
ANO1	0.590541	1.24999	ABHD12	-0.686276	-0.794038	APH1B	0.719888	1.3257	ACADM	-1.22502	-1.30422
ANXA5	1.14967	1.17079	ABHD6	-0.901608	-1.24972	ARL3	0.823609	1.77911	ACADS	-1.08648	-1.31575
ARSJ	0.679342	0.868476	ACADM	-0.698889	-1.30422	ARMCX2	1.23547	2.1764	ACOT11	-0.701684	-0.690334
ASRGL1	0.75451	0.970668	ACE	-0.724813	-1.63444	ARMCX6	0.85764	1.03152	ACOT4	-0.647384	-1.35205
CCL11	0.734639	1.17849	ACE2	-1.19515	-6.08114	ASNS	0.915985	1.30005	ACOX2	-0.785693	-0.94717
CD14	0.978276	0.719989	ACOX2	-0.732273	-0.94717	ASRGL1	1.89105	0.970668	ACSL5	-0.665419	-3.6194
CD59	0.891488	2.49485	ACSS1	-0.596218	-1.52789	ATP2C1	0.729811	0.679748	ACSS2	-0.78491	-1.51615
CDH6	0.609919	2.05223	ACVR2A	-0.731343	-0.681406	ATP6V1F	0.598576	0.651821	ACVR2A	-0.733207	-0.681406
CDK2AP1	0.596443	0.874042	AGXT2	-1.30154	-1.82914	BACE1	0.971781	2.54322	ADAMDEC1	-0.953806	-2.37192
CLDN1	1.58163	1.35722	AKR1B10	-0.869142	-6.14098	BAG2	1.44068	1.3924	ADH1C	-3.07416	-1.58654
COL15A1	0.976769	1.39466	ALDOC	-1.89627	-1.49897	BCR	0.801513	0.594795	AFG3L2	-1.00283	-1.78281
COL3A1	0.926784	1.7355	ALPI	-0.996463	-3.52185	BGN	1.646	0.853153	AGPAT3	-0.588037	-0.616472
COL4A1	1.02189	1.13239	AMN	-0.83837	-2.37313	BLVRA	0.670836	1.23898	AHCYL2	-1.3641	-1.1536
COL5A2	0.72962	1.65734	ANKS4B	-0.590569	-0.941645	BNIP3	1.33501	1.35794	AKAP7	-1.14775	-1.21539
DENND5A	0.812904	1.37272	APOA1	-2.06701	-5.26082	BPTF	0.923096	1.13901	ALDH18A1	-0.91758	-2.00219
DNAJC12	0.809264	3.23746	APOA4	-1.50162	-7.58466	C1orf122	0.750582	1.72623	ALPI	-0.813123	-3.52185
EGR1	0.71283	2.33792	APOB	-1.4766	-4.95183	C2orf74	0.795125	1.11061	ANKRD9	-1.27087	-2.62041
EMP2	0.701465	1.98719	APOC3	-1.83309	-5.71139	C9orf16	0.682964	1.08528	ANKS4B	-0.767556	-0.941645
FADS1	0.809078	1.63325	AQP11	-0.873196	-2.15623	CBR3	1.46875	1.0069	ANPEP	-2.33807	-6.16175
FAP	0.94867	1.87179	ARL14	-0.735235	-3.93373	CCDC86	0.602874	1.22835	APLP2	-0.599389	-1.05465
FBXO16	1.13492	0.992231	ASPA	-1.57859	-2.09594	CCL11	2.60216	1.17849	APPL2	-1.60372	-1.23716
FCGR3A	0.936287	1.37407	ATG4D	-0.642011	-1.16762	CD59	0.648395	2.49485	AQP11	-1.37491	-2.15623
FERMT2	0.723108	0.689004	B3GALT5	-0.664663	-0.926357	CD81	0.768008	1.68919	ARHGAP18	-0.701271	-0.957623
FGF7	0.680358	1.35149	BMF	-0.685246	-2.06523	CDK2AP1	0.609754	0.874042	ASPA	-0.895861	-2.09594
FMO3	0.605535	1.09028	C17orf78	-1.18102	-5.06408	CEP164	0.725969	1.27368	B3GNT8	-1.29382	-2.26057
FZD3	0.722706	0.662549	C1orf115	-0.647185	-2.81485	CHN1	1.38593	1.54275	BCL2L15	-0.797949	-1.18451
GLT8D2	0.748265	0.823487	C2CD2L	-0.78692	-1.01761	CLDN1	0.630885	1.35722	BDH2	-0.800745	-1.35493
GNA14	0.810796	0.925889	CAPN13	-1.17423	-1.19867	COL15A1	2.70991	1.39466	BDKRB1	-0.607762	-0.858997
GNAI1	0.653857	1.42074	CDKN2B	-0.798814	-1.11076	COL3A1	1.71891	1.7355	BMP5	-0.847722	-1.03123
HMGN3	0.701017	1.39936	CES2	-0.639385	-3.94904	COL4A1	2.90665	1.13239	BTNL3	-0.86309	-5.48636
IGFBP7	0.885769	2.21686	CHN2	-0.987428	-0.857641	COL5A2	1.97371	1.65734	C19orf33	-0.696509	-3.87148
IL6	1.5215	0.970897	CHP2	-0.921592	-6.65545	CRIP2	0.87513	1.0817	C1orf106	-0.68957	-3.89241
INHBA	1.5374	2.81543	CHRNA7	-0.801892	-1.47953	CRTC3	0.797139	0.676688	C1orf115	-1.14137	-2.81485
KCNJ2	0.732846	1.72883	CIDEB	-0.612668	-2.40177	CTHRC1	3.55068	1.41781	C5orf30	-1.13754	-1.58693
LRP8	0.60467	0.981953	CLDN15	-0.667184	-2.65843	CYB5R2	0.923706	1.0451	C6orf136	-0.967054	-1.14097
MAGED1	0.61993	1.58954	CMBL	-0.748661	-2.4825	DACT1	0.716172	1.52584	C9orf40	-0.8706	-1.13534
NEXN	0.775626	1.60593	CNGA1	-1.08762	-1.15407	DDX17	0.934619	0.74321	CASP6	-0.872229	-1.47648
NNMT	0.867969	3.7404	CREB3L3	-1.45009	-5.84136	DENND5A	0.969858	1.37272	CCDC64B	-0.761335	-3.33738
NT5DC2	0.62012	0.922021	CRIP1	-1.19229	-2.04181	DKK3	1.00278	2.26208	CCNG1	-0.725504	-1.45539
NUCB2	1.12518	1.62758	CYBRD1	-1.28526	-2.32844	DNAJC12	0.932936	3.23746	CD160	-1.53116	-0.843728
OXCT1	0.643195	1.49201	CYP2C18	-0.653682	-3.79729	DUSP14	1.02575	0.678819	CD2AP	-0.813387	-1.25107
PCDH17	0.604556	2.3336	CYP2J2	-1.34289	-4.75082	ECM1	1.28719	4.86029	CDC42SE2	-0.596661	-0.801881
PGM2L1	0.93159	0.724757	CYP2S1	-0.973275	-3.06431	EFHC1	0.795183	0.63272	CDH1	-1.19388	-2.34771
PIK3R3	1.36805	1.01467	CYP4F12	-0.702032	-2.8033	ENPP2	1.42926	1.02454	CDKN2B	-1.24918	-1.11076
PILRA	0.603607	0.824028	CYP4F2	-1.8801	-2.07302	FADS1	1.04149	1.63325	CENPV	-0.661717	-1.18529
PLS3	1.27236	1.5396	DENND5B	-0.614277	-0.841791	FAM167A	0.636028	2.00855	CES2	-1.28651	-3.94904
PODXL	0.683955	1.63412	DEPDC7	-0.815435	-2.77685	FAM167B	1.17148	0.711064	CES3	-0.862522	-1.55385
PTPN13	0.997638	2.03917	DFNA5	-0.997755	-2.23426	FAM20C	1.03066	0.865281	CFTR	-0.801721	-3.10184
PYGL	0.924603	1.0654	DGAT1	-0.618523	-3.77959	FAM92A1	0.969931	1.61131	CHCHD10	-0.771146	-1.29275
RAB31	1.27253	1.32502	DHDH	-1.32192	-2.85041	FAP	1.36405	1.87179	CHMP1B	-0.874174	-1.19961
RAPGEF4	0.897756	1.01939	DHRS11	-0.81806	-3.36971	FBXO16	0.907165	0.992231	CHMP4B	-1.04761	-1.09962
RBPMS	0.769563	1.82005	DHRS7	-0.874066	-1.82328	FCGR1B	1.52466	1.27911	CHMP5	-0.877076	-0.709612
RDX	0.637873	0.881565	DNASE1	-1.17301	-4.1818	FERMT2	0.972637	0.689004	CHN2	-0.639791	-0.857641
RGS5	1.09326	2.74635	DPEP1	-1.4714	-3.35535	FICD	1.05486	0.676004	CHP2	-3.45257	-6.65545
RNF145	0.623997	0.834548	DPP4	-1.06758	-2.61131	FSTL1	2.20869	1.69299	CLCN2	-1.0312	-1.27214
ROR1	0.665339	1.46394	DUSP5	-0.920361	-1.63884	GEM	1.51179	1.87609	CLDN3	-0.722644	-1.45301
SEC14L1	0.590323	0.704427	EDN2	-0.946973	-3.21374	GLT8D2	0.868932	0.823487	CLYBL	-1.19536	-1.44434
SPG20	0.823662	1.01353	EDN3	-0.681517	-3.07839	GNA14	0.875798	0.925889	CMBL	-1.0209	-2.4825
ST5	0.670161	0.883231	EIF4EBP2	-0.650363	-1.87808	GPT2	0.920415	0.700641	CNGA1	-1.04974	-1.15407
STXBP1	1.08376	0.709948	ENPEP	-1.40628	-3.54579	GRAMD1A	0.600709	0.744798	CPT1A	-0.923259	-0.895012
SULF2	1.23172	1.757	ENPP3	-1.03097	-2.90645	GUCY1A3	1.80358	1.76754	CPT2	-0.769154	-1.16201
THY1	0.797856	1.16166	ENTPD5	-1.0695	-1.27461	HES4	0.746836	1.98684	CROT	-0.820144	-0.674078
TIMP1	1.78197	1.92481	ENTPD8	-0.61228	-1.51423	HOMER1	0.994533	1.16341	CRYL1	-0.717455	-2.36496
TLE1	0.660971	2.02397	ERBB2IP	-0.697355	-1.47249	HSPH1	0.677242	0.704807	CTH	-0.669513	-2.0871
TNC	0.878145	1.69294	ESRRG	-0.648043	-1.19468	HTRA1	1.72124	2.77629	CYP2J2	-0.689957	-4.75082
TNFRSF11B	0.640818	3.07854	ETFDH	-0.614971	-1.29101	IFI6	1.74182	1.86068	CYP2S1	-1.50965	-3.06431
VCAN	1.41701	1.53571	FABP2	-0.757778	-3.59392	IGFBP7	1.87301	2.21686	CYP4F12	-0.941	-2.8033
WBP5	0.765464	1.18177	FADS6	-0.923068	-1.92033	JAM3	0.823933	1.01803	DEFB1	-2.45217	-1.31657
			FAM151A	-2.04352	-4.29084	JAZF1	0.670792	1.39435	DEPDC7	-2.37504	-2.77685
			FAM3C	-0.776415	-1.82867	KCNJ8	0.808475	1.11934	DHRS11	-2.34822	-3.36971
			FBP1	-0.845825	-4.03452	KLHL5	2.09795	0.624923	DNMBP	-1.19843	-1.63436
			FLVCR1	-1.54083	-1.56516	LHFP	1.23459	1.7244	DPP4	-0.936978	-2.61131
			FMO1	-2.8971	-2.32451	LMCD1	1.06666	2.94964	DR1	-0.597777	-1.01392
			FMO4	-0.974139	-1.23591	LOXL1	1.64098	1.39551	DUSP16	-0.595425	-0.723847
			FZD5	-0.609251	-2.39785	LRP8	1.12279	0.981953	DYRK2	-0.76362	-1.38148
			G6PC	-2.44059	-2.08373	LYPD5	0.806722	0.84986	EDN2	-0.589593	-3.21374
			GATM	-0.754238	-2.85703	MAGED1	0.705194	1.58954	EDN3	-1.55857	-3.07839
			GCG	-0.918151	-2.8367	MAGED2	0.686719	1.3609	ELL3	-0.769065	-1.95162
			GDA	-0.83641	-3.00269	MIF	0.611093	1.40361	ENTPD5	-1.43906	-1.27461
			GDPD2	-1.44291	-3.11468	MX2	1.06782	1.19838	EPB41L3	-1.07187	-1.75775
			GLS	-1.01408	-1.49369	MXRA7	0.817717	1.29286	ERBB2	-1.15346	-2.27243
			GPR160	-0.664734	-1.63596	MYH10	0.692131	0.760544	ERBB2IP	-0.785692	-1.47249
			GRAMD1C	-0.914899	-1.77634	MYO5A	0.688524	1.0648	ETFA	-0.615603	-1.86408
			GSTA1	-1.61709	-5.5466	NAP1L5	0.646992	1.33959	ETFDH	-1.39508	-1.29101
			GSTA2	-1.29607	-4.82563	NCDN	0.662139	0.84753	ETHE1	-0.65044	-1.58164
			GUCA2A	-1.59348	-4.08027	NNMT	2.90023	3.7404	F2RL1	-1.00744	-1.0666
			GUCA2B	-2.08078	-4.54021	NPDC1	0.622506	3.32073	FABP1	-0.898562	-6.50365
			GULP1	-0.732751	-1.19173	NUCB2	1.39377	1.62758	FAHD1	-0.848451	-1.36304
			HAPLN4	-0.760733	-2.80773	OLFML2B	1.09611	0.594593	FAM122B	-0.632254	-0.862592
			HEBP1	-0.966354	-2.27509	ORAI1	0.643884	0.696485	FAM83B	-0.995645	-0.701328
			HNF4G	-0.776184	-1.07635	OXCT1	0.874064	1.49201	FCGRT	-1.18603	-1.84092
			HRASLS2	-0.952118	-4.34302	PALMD	1.1349	1.36212	FDX1	-0.592364	-1.79497
			HRH1	-0.888815	-1.1209	PAPSS1	0.89138	1.1662	FLJ22763	-1.6141	-4.74636
			HSD11B2	-0.730367	-3.60718	PARVB	0.986129	0.872262	FLVCR1	-1.43611	-1.56516
			HSD17B11	-0.696834	-1.75936	PCDH17	1.42955	2.3336	FMO4	-1.03806	-1.23591
			HSD17B2	-0.918897	-5.02431	PCSK1	2.24074	6.66349	FUCA1	-0.59829	-1.72501
			ID3	-0.779208	-1.29494	PDLIM4	1.30286	1.77571	GATA6	-1.12928	-1.47695
			IGSF9	-1.00667	-2.14642	PEA15	1.37204	1.65535	GDPD2	-0.890629	-3.11468
			INPP5J	-1.10491	-1.58446	PHGDH	0.731285	1.47674	GGT6	-0.643216	-1.30659
			ISX	-0.880336	-4.29978	PIAS3	0.969079	1.19293	GIPC2	-1.31664	-1.24607
			IYD	-0.648632	-2.87185	PIK3R3	1.50928	1.01467	GLS	-0.708614	-1.49369
			KCNJ13	-1.47405	-4.32174	PITPNB	0.735038	0.695937	GLTP	-0.643715	-1.3693
			KCNK5	-0.804694	-2.38091	PJA1	0.789132	1.61267	GMCL1	-1.25272	-0.910419
			KHK	-1.29886	-3.87584	PLA1A	1.74801	1.81055	GNA11	-1.00072	-1.58391
			LAMB3	-0.587363	-5.19481	PLA2G16	1.10313	1.18976	GNG12	-0.975438	-1.42855
			LEAP2	-1.02551	-2.66254	PLS3	1.09347	1.5396	GPA33	-0.737814	-1.40809
			LIPA	-0.65694	-2.2997	PNMA1	0.61341	2.33857	GPD1L	-0.920468	-0.97406
			LIPE	-0.789253	-1.04667	PODXL	1.28295	1.63412	GPR160	-1.22269	-1.63596
			LRRC19	-0.931162	-4.17835	PPT1	0.938816	1.98084	GRAMD1C	-1.28844	-1.77634
			MACC1	-0.598244	-1.52262	PRAF2	0.957875	1.18134	GSTM4	-1.01029	-1.28327
			MAF	-1.1517	-3.62157	PRKCDBP	1.5615	1.57124	GUCA2A	-3.47958	-4.08027
			MAOA	-0.979552	-3.43419	PSMD1	0.725878	0.821388	GUCA2B	-3.62901	-4.54021
			MAOB	-1.53154	-1.98382	PTRF	0.846039	0.78191	GULP1	-1.38053	-1.19173
			MEP1A	-0.848892	-4.86993	RAB31	2.13184	1.32502	HADHA	-0.862315	-1.58776
			MEP1B	-1.61374	-4.23039	RAI2	0.627608	2.60242	HCCS	-0.870328	-1.06699
			METTL7B	-0.686515	-2.06671	REXO2	0.762604	0.818295	HIST1H1C	-0.765747	-1.37255
			MGAM	-1.64017	-4.46995	RGS2	1.15032	1.54463	HMOX1	-1.02677	-3.20878
			MLXIPL	-0.862821	-1.16217	RGS5	2.22347	2.74635	HNF4G	-1.28433	-1.07635
			MME	-1.26803	-3.82796	RIMS3	0.898443	0.941825	HPGD	-1.48947	-2.86618
			MMEL1	-0.755692	-1.7073	RNF144B	0.96515	0.677877	HSD11B2	-1.08189	-3.60718
			MOGAT2	-0.760324	-4.23233	RNF145	0.931911	0.834548	HSD17B11	-1.01444	-1.75936
			MPP5	-0.652579	-1.19663	RNF183	1.15698	3.23678	HSD17B2	-2.10346	-5.02431
			MPP6	-1.58006	-0.626026	SDC2	1.07669	1.30767	ID2	-0.596798	-1.21048
			MRO	-0.778323	-1.10448	SEC14L1	1.47171	0.704427	ID3	-0.811386	-1.29494
			MTTP	-1.02967	-5.93805	SELM	1.31915	2.38985	IGSF9	-1.35058	-2.14642
			NAALADL1	-1.95371	-2.8006	SEPN1	0.654958	0.731875	IL32	-0.943576	-3.79861
			NAGS	-0.594571	-2.19129	SH3TC1	0.842187	1.87308	IL6R	-0.828761	-2.21061
			NAT8	-2.35076	-2.8203	SHANK3	0.802384	1.88777	IQGAP2	-0.816229	-1.63699
			NAT8B	-1.72092	-3.66984	SIL1	0.761423	0.841101	ISX	-1.70396	-4.29978
			NR1H4	-1.04432	-2.70307	SLC27A3	0.663288	1.62735	ITPKA	-1.13235	-3.91328
			NR3C2	-0.601865	-1.17482	SLC29A1	0.818842	1.53769	KBTBD11	-0.801102	-2.58932
			NTS	-2.15112	-3.41443	SLC39A13	0.632954	1.56439	KCNK5	-1.44653	-2.38091
			OAT	-0.926633	-3.56796	SNPH	0.643806	2.40078	KLF5	-1.20945	-1.95412
			OTC	-0.686275	-4.19104	SOD3	1.04705	2.04796	KLHL34	-0.658135	-1.97869
			P2RY2	-0.676395	-2.63285	SPARCL1	1.62498	1.85461	KLK1	-0.948902	-2.17078
			PAG1	-0.829783	-2.33473	SPG20	0.600217	1.01353	KRT12	-0.811173	-1.62172
			PAQR5	-2.49342	-1.45172	STXBP1	1.06769	0.709948	LEAP2	-1.54112	-2.66254
			PCK1	-1.40734	-2.14156	SULF2	0.963088	1.757	LPAR5	-0.588869	-1.55162
			PCK2	-0.834883	-3.71619	TCEAL3	0.922512	3.3297	LPCAT3	-1.00226	-1.72663
			PDZK1	-1.74149	-3.38891	THY1	1.44883	1.16166	LRRC19	-1.63966	-4.17835
			PEPD	-1.02997	-2.77297	TIMP1	3.22901	1.92481	LRRC31	-1.46986	-0.866661
			PFKFB4	-0.68886	-2.57755	TMED3	0.590408	0.985391	MAOA	-1.40993	-3.43419
			PGRMC1	-0.598873	-1.03517	TMEM184B	0.785086	1.18482	MARVELD3	-0.720174	-2.46753
			PHEX	-0.724013	-0.592502	TNC	3.04136	1.69294	MAX	-0.806012	-0.683642
			PHYH	-0.78709	-1.06797	TPST1	0.639013	1.50559	MEP1A	-1.92081	-4.86993
			PHYHIPL	-0.957919	-1.00068	VCAN	0.813286	1.53571	MEP1B	-2.39107	-4.23039
			PIGS	-0.643704	-0.867514	VWA1	0.995177	2.3143	MEST	-0.716014	-0.85049
			PKLR	-0.710685	-0.862635	WDR54	0.834037	2.10001	METTL7B	-1.10798	-2.06671
			PLA2G12B	-0.912765	-2.69821	WFS1	0.79128	2.19759	MGAT4B	-0.761065	-1.96782
			PLA2R1	-0.648309	-0.744121				MINPP1	-0.702689	-0.597573
			PLEKHG6	-0.733281	-1.04004				MMP28	-1.12832	-1.53027
			PLOD2	-1.02754	-1.0482				MPND	-0.668596	-0.94652
			PMP22	-1.0416	-2.31009				MPP5	-0.742027	-1.19663
			PPARGC1A	-0.6716	-1.43687				MPST	-0.771721	-3.60049
			PRKAB2	-0.634107	-0.983698				MRPL34	-0.624306	-0.586867
			PRODH	-1.42476	-2.37919				MRPS25	-0.796184	-1.10851
			PRR15	-0.770916	-1.30932				MST1	-0.733496	-1.54648
			PTGR1	-0.982786	-2.18903				MTM1	-0.971658	-1.13588
			PTPRH	-0.616347	-3.15047				MYL5	-0.707518	-1.74404
			PTPRR	-0.749473	-1.90808				MYO1A	-0.931464	-1.89813
			PXMP2	-0.889603	-2.07503				NAAA	-1.68412	-1.48843
			QPRT	-0.834805	-1.85837				NAALADL1	-1.41927	-2.8006
			RAPGEFL1	-0.677558	-1.81554				NAGS	-0.698027	-2.19129
			REEP6	-1.22656	-2.28365				NAPEPLD	-0.961765	-1.01929
			RETSAT	-0.646553	-2.90503				NAT2	-0.76758	-2.11653
			RMND5A	-0.716849	-0.740138				NAT8B	-0.9224	-3.66984
			RNF5	-0.660211	-1.04188				NEK3	-0.92703	-1.01969
			RUNDC3B	-1.21845	-1.0514				NGEF	-0.897113	-4.20418
			SAT2	-0.868681	-1.33558				NHEJ1	-1.44165	-0.944069
			SCIN	-1.16692	-3.5151				NR3C2	-1.04722	-1.17482
			SEMA3B	-0.853666	-1.58523				NRIP1	-0.892845	-0.813423
			SFRP5	-0.716803	-1.46789				OAF	-0.886106	-1.21311
			SFXN1	-0.689668	-1.04813				PAG1	-1.26996	-2.33473
			SFXN3	-0.601641	-0.904148				PANK3	-0.995346	-1.7729
			SHBG	-1.47817	-1.83555				PAQR5	-1.59735	-1.45172
			SLC10A2	-3.06033	-4.44445				PAQR8	-0.888433	-2.13904
			SLC15A1	-1.44365	-2.17575				PBLD	-1.89567	-2.34886
			SLC16A5	-0.630598	-2.11102				PCK1	-4.57261	-2.14156
			SLC17A4	-0.813927	-1.30855				PCK2	-0.705161	-3.71619
			SLC19A3	-1.37135	-1.29167				PDLIM2	-1.04234	-1.46246
			SLC1A1	-1.23437	-3.64313				PDZD3	-0.979166	-1.74034
			SLC22A4	-1.1407	-1.84083				PDZK1	-1.34823	-3.38891
			SLC22A5	-1.09991	-1.62572				PECR	-0.976521	-1.02802
			SLC23A1	-1.687	-3.55782				PEX11A	-1.19827	-1.32335
			SLC23A3	-1.85495	-3.04174				PEX26	-1.3823	-1.12154
			SLC25A15	-0.748376	-2.45408				PGRMC1	-0.867331	-1.03517
			SLC26A2	-1.21518	-1.07346				PHYH	-1.32203	-1.06797
			SLC26A3	-1.31645	-4.4682				PIP5K1B	-0.758617	-1.72224
			SLC27A2	-0.647707	-1.96115				PLA2G12B	-1.20231	-2.69821
			SLC28A1	-1.37091	-2.31188				PLEKHG6	-0.95782	-1.04004
			SLC28A2	-2.33421	-4.80785				PPARG	-1.52277	-2.24689
			SLC2A2	-1.50549	-3.17837				PRAP1	-2.44382	-5.12884
			SLC2A9	-0.905146	-1.56482				PRKAB2	-0.667563	-0.983698
			SLC30A1	-0.704255	-1.13895				PRR15	-1.3757	-1.30932
			SLC39A4	-0.982215	-2.78862				PTP4A1	-0.779595	-0.930721
			SLC39A5	-0.857684	-2.34088				PTPRR	-1.86019	-1.90808
			SLC3A1	-1.15039	-5.19905				PVRL3	-1.17456	-1.55277
			SLC46A3	-1.10396	-1.50175				PXMP2	-1.32155	-2.07503
			SLC5A11	-1.47143	-4.37192				PYROXD1	-0.658365	-0.969686
			SLC5A12	-2.57412	-3.52352				RAB11FIP1	-1.01684	-2.38103
			SLC5A4	-1.06024	-0.814923				RAPGEFL1	-1.13594	-1.81554
			SLC6A10P	-0.664775	-2.18788				RBKS	-0.777686	-2.00311
			SLC6A19	-1.6907	-1.87525				RBP2	-0.718485	-5.59794
			SLC6A20	-0.942499	-3.89155				RETSAT	-1.52522	-2.90503
			SLC6A4	-1.94448	-4.30509				RIOK3	-0.843675	-1.93599
			SLC7A7	-1.06131	-3.57247				RMND5A	-1.18677	-0.740138
			SLC7A9	-1.65128	-2.75643				RNF125	-1.12275	-1.85396
			SLITRK6	-0.811552	-2.19165				RNF138	-0.790403	-0.893994
			SMAD7	-0.766826	-0.951037				RRAS2	-1.10788	-1.48746
			SMPD3	-0.826565	-1.74727				RUNDC3B	-2.18777	-1.0514
			SMPDL3A	-0.784311	-2.21161				SAMD13	-1.48557	-0.663751
			SOAT2	-1.49728	-3.63752				SCIN	-1.83779	-3.5151
			STK17B	-0.614084	-1.99915				SDHD	-0.839596	-1.7547
			STRADB	-0.838593	-2.09484				SECTM1	-1.50735	-2.01265
			SULT1A2	-0.705857	-3.41003				SELENBP1	-2.08729	-1.08012
			SULT2A1	-2.24375	-3.57063				SEPHS2	-0.933042	-1.39726
			SULT2B1	-0.877554	-1.03201				SFXN1	-0.988991	-1.04813
			SUSD2	-1.96997	-3.24209				SGK2	-1.17783	-1.11172
			TBX3	-0.773425	-1.43615				SH3BGRL2	-1.26226	-0.907866
			TCN2	-1.30787	-1.51579				SHD	-0.702583	-1.43714
			TCP11L1	-0.730186	-0.628337				SLC16A1	-2.56135	-0.918006
			TFEC	-1.14674	-0.813487				SLC16A5	-0.87397	-2.11102
			THSD4	-0.937029	-1.95694				SLC19A3	-1.80705	-1.29167
			TIAM2	-0.700741	-3.4544				SLC1A1	-1.19151	-3.64313
			TINAG	-1.18603	-1.19756				SLC22A4	-1.11635	-1.84083
			TM6SF2	-0.893942	-1.80196				SLC22A5	-2.02557	-1.62572
			TMEM116	-0.855877	-1.18109				SLC23A1	-1.6325	-3.55782
			TMEM120A	-0.799694	-1.72698				SLC25A20	-0.838898	-1.72457
			TMEM133	-0.666844	-0.918565				SLC25A43	-0.760028	-1.02738
			TMEM41A	-0.771019	-1.39598				SLC26A2	-3.67559	-1.07346
			TMEM92	-0.74923	-3.48527				SLC26A3	-1.44043	-4.4682
			TOR1AIP2	-0.687678	-0.900918				SLC30A1	-0.728141	-1.13895
			TREH	-1.37809	-2.11728				SLC30A10	-2.79198	-0.995312
			TRPM6	-1.50696	-3.29211				SLC35A3	-0.689826	-1.24443
			TUBAL3	-1.00272	-3.97946				SLC39A4	-0.622058	-2.78862
			TULP4	-0.703201	-1.03931				SLC39A5	-1.07777	-2.34088
			UGT2A3	-1.25592	-0.989349				SLC3A1	-2.68426	-5.19905
			VIL1	-0.709384	-1.66093				SLC4A4	-0.688749	-1.33435
			VIPR1	-0.904653	-1.73371				SLC6A19	-1.23564	-1.87525
			XPNPEP2	-1.7091	-4.76742				SLC9A3R1	-0.933587	-1.28929
			ZNF488	-0.693595	-1.82706				SMAD7	-0.945943	-0.951037
			ZNF57	-0.701719	-1.18122				SPINT1	-0.811935	-1.79528
			ZNF91	-0.648805	-0.707168				SPR	-0.599494	-0.942761
									SRI	-1.96976	-2.22682
									STAP2	-0.815991	-1.82204
									STRADB	-0.911769	-2.09484
									STRBP	-0.59191	-0.816692
									STYK1	-0.927508	-1.94099
									SUCLG2	-0.966691	-0.857878
									SULT1A1	-0.823416	-2.73741
									SULT1A2	-0.869207	-3.41003
									SULT1B1	-0.774828	-2.98048
									TESK2	-1.00751	-1.52403
									TGFA	-0.772031	-0.675337
									TINAG	-1.13659	-1.19756
									TLN2	-1.07947	-0.917283
									TMCC3	-1.32358	-1.16252
									TMEM116	-0.936423	-1.18109
									TMEM120A	-0.742931	-1.72698
									TMEM133	-0.961868	-0.918565
									TMEM170A	-1.23009	-0.792464
									TMEM171	-1.3762	-2.16419
									TMEM220	-1.35417	-2.76722
									TMEM37	-1.81854	-3.80147
									TPRG1L	-0.686128	-0.821927
									TRPM4	-0.678228	-1.77225
									TRPM6	-2.16608	-3.29211
									TSPAN6	-0.737841	-1.29594
									TST	-0.794577	-4.12471
									TTC39B	-0.636912	-0.661016
									TUBAL3	-1.80721	-3.97946
									UGDH	-1.09421	-0.720491
									UGT1A8	-1.93117	-1.66431
									UGT2A3	-3.37624	-0.989349
									UQCRC2	-0.60768	-1.09064
									VAV3	-1.7753	-2.76064
									VIPR1	-1.5714	-1.73371
									XK	-1.03571	-1.78653
									XPNPEP2	-0.767738	-4.76742
									YBX2	-0.664335	-1.42882
									YTHDF3	-0.893682	-0.655452
									ZDHHC23	-1.06222	-1.12896
									ZNF57	-0.934352	-1.18122
									ZNF600	-0.619365	-0.709
									ZNF655	-0.829927	-0.834977
									ZNF91	-1.3104	-0.707168
