# Supplementary material for: Identification of TIMP1-induced dysregulation of epithelial-mesenchymal transition as a key pathway in inflammatory bowel disease and small intestinal neuroendocrine tumors shared pathogenesis
Source: Front Genet. 2024 Aug 21;15:1376123. doi: 10.3389/fgene.2024.1376123 (PMC11371700; doi:10.3389/fgene.2024.1376123)
Supplement: Supplementary file 2 [file Table3.xlsx]

## Sheet: ORA_CD_SINET
ENRICHMENT ANALYSIS_COMMON UPREGULATED GENES CD SINET						ENRICHMENT ANALYSIS_COMMON DOWNREGULATED GENES CD SINET
Category	Term	Count	%	P-Value	Benjamini	Category	Term	Count	%	P-Value	Benjamini
GOTERM_BP_DIRECT	collagen fibril organization	33	1	8.3e-11	5.9e-07	GOTERM_BP_DIRECT	cholesterol metabolic process	24	1.9	1.4e-09	5.8e-06
GOTERM_BP_DIRECT	extracellular matrix organization	59	1.7	2.8e-10	1e-06	GOTERM_BP_DIRECT	xenobiotic metabolic process	27	2.1	7.2e-09	1.5e-05
GOTERM_BP_DIRECT	angiogenesis	81	2.4	7.8e-10	1.8e-06	GOTERM_BP_DIRECT	lipid metabolic process	37	2.9	3e-07	0.00041
GOTERM_BP_DIRECT	cell adhesion	144	4.2	3.1e-09	5.5e-06	GOTERM_BP_DIRECT	fatty acid metabolic process	20	1.6	4.6e-06	0.0048
GOTERM_BP_DIRECT	cilium assembly	73	2.1	7e-09	9.8e-06	GOTERM_BP_DIRECT	fatty acid beta-oxidation	14	1.1	7.4e-06	0.0062
GOTERM_BP_DIRECT	rRNA processing	47	1.4	1.1e-07	0.00013	GOTERM_BP_DIRECT	intracellular receptor signaling pathway	11	0.9	2.6e-05	0.018
GOTERM_BP_DIRECT	calcium-dependent cell-cell adhesion via plasma membrane cell adhesion molecules	24	0.7	2e-07	0.0002	GOTERM_BP_DIRECT	lipid homeostasis	13	1	3.9e-05	0.024
GOTERM_BP_DIRECT	synapse assembly	28	0.8	1.1e-06	0.001	GOTERM_BP_DIRECT	very-low-density lipoprotein particle assembly	7	0.6	6.4e-05	0.034
GOTERM_BP_DIRECT	vasculogenesis	27	0.8	2.1e-06	0.0016	GOTERM_BP_DIRECT	cholesterol homeostasis	19	1.5	8.1e-05	0.038
GOTERM_BP_DIRECT	lung alveolus development	22	0.6	2.8e-06	0.002	GOTERM_BP_DIRECT	ion transport	21	1.7	0.00011	0.047
GOTERM_BP_DIRECT	positive regulation of transcription from RNA polymerase II promoter	260	7.6	3.4e-06	0.002	GOTERM_CC_DIRECT	apical plasma membrane	79	6.2	9.3e-21	6.2e-18
GOTERM_BP_DIRECT	cell migration	68	2	3.5e-06	0.002	GOTERM_CC_DIRECT	extracellular exosome	221	17.4	3e-14	6.9e-12
GOTERM_BP_DIRECT	osteoblast differentiation	42	1.2	6.2e-06	0.0033	GOTERM_CC_DIRECT	brush border membrane	25	2	3.9e-14	6.9e-12
GOTERM_BP_DIRECT	in utero embryonic development	63	1.8	6.6e-06	0.0033	GOTERM_CC_DIRECT	endoplasmic reticulum membrane	134	10.6	4.2e-14	6.9e-12
GOTERM_BP_DIRECT	actin cytoskeleton organization	62	1.8	7.3e-06	0.0034	GOTERM_CC_DIRECT	membrane	446	35.2	8.5e-13	1.1e-10
GOTERM_BP_DIRECT	heart development	60	1.8	1e-05	0.0045	GOTERM_CC_DIRECT	cytosol	434	34.2	3e-11	3.3e-09
GOTERM_BP_DIRECT	positive regulation of integrin-mediated signaling pathway	10	0.3	1.1e-05	0.0045	GOTERM_CC_DIRECT	endoplasmic reticulum	125	9.9	6.7e-11	6.3e-09
GOTERM_BP_DIRECT	negative regulation of chondrocyte differentiation	14	0.4	1.2e-05	0.0049	GOTERM_CC_DIRECT	mitochondrion	133	10.5	2.8e-07	2.3e-05
GOTERM_BP_DIRECT	protein localization to plasma membrane	49	1.4	1.5e-05	0.0055	GOTERM_CC_DIRECT	plasma membrane	399	31.5	5e-07	3.7e-05
GOTERM_BP_DIRECT	epithelial to mesenchymal transition	23	0.7	1.6e-05	0.0056	GOTERM_CC_DIRECT	lysosomal membrane	50	3.9	1.1e-06	7.6e-05
GOTERM_BP_DIRECT	smoothened signaling pathway	31	0.9	2e-05	0.0067	GOTERM_CC_DIRECT	Golgi apparatus	100	7.9	2.2e-05	0.0014
GOTERM_BP_DIRECT	positive regulation of collagen biosynthetic process	15	0.4	2.2e-05	0.0069	GOTERM_CC_DIRECT	brush border	14	1.1	2.5e-05	0.0014
GOTERM_BP_DIRECT	basement membrane organization	14	0.4	2.3e-05	0.0071	GOTERM_CC_DIRECT	endosome membrane	36	2.8	4.7e-05	0.0024
GOTERM_BP_DIRECT	multicellular organism development	29	0.8	2.7e-05	0.0079	GOTERM_CC_DIRECT	bicellular tight junction	21	1.7	9.1e-05	0.0042
GOTERM_BP_DIRECT	kidney development	38	1.1	4.4e-05	0.012	GOTERM_CC_DIRECT	basolateral plasma membrane	33	2.6	9.4e-05	0.0042
GOTERM_BP_DIRECT	muscle organ development	34	1	4.6e-05	0.012	GOTERM_CC_DIRECT	peroxisome	19	1.5	0.0001	0.0042
GOTERM_BP_DIRECT	negative regulation of transcription from RNA polymerase II promoter	212	6.2	5.1e-05	0.013	GOTERM_CC_DIRECT	cytoplasmic vesicle	35	2.8	0.00014	0.0055
GOTERM_BP_DIRECT	regulation of cell shape	41	1.2	7.4e-05	0.018	GOTERM_CC_DIRECT	RNA polymerase II transcription factor complex	20	1.6	0.00016	0.0059
GOTERM_BP_DIRECT	nervous system development	100	2.9	7.5e-05	0.018	GOTERM_CC_DIRECT	lysosome	35	2.8	0.0002	0.0068
GOTERM_BP_DIRECT	positive regulation of transcription, DNA-templated	156	4.6	9.3e-05	0.022	GOTERM_CC_DIRECT	mitochondrial matrix	44	3.5	0.00025	0.0084
GOTERM_BP_DIRECT	neuron differentiation	47	1.4	9.8e-05	0.022	GOTERM_CC_DIRECT	early endosome	36	2.8	0.00027	0.0084
GOTERM_BP_DIRECT	cell morphogenesis	32	0.9	0.00012	0.027	GOTERM_CC_DIRECT	intracellular membrane-bounded organelle	81	6.4	0.00037	0.011
GOTERM_BP_DIRECT	skeletal system development	39	1.1	0.00013	0.027	GOTERM_CC_DIRECT	late endosome membrane	21	1.7	0.00058	0.017
GOTERM_BP_DIRECT	retinal ganglion cell axon guidance	12	0.4	0.00015	0.031	GOTERM_CC_DIRECT	clathrin-coated vesicle	13	1	0.00084	0.023
GOTERM_BP_DIRECT	canonical Wnt signaling pathway	33	1	0.00017	0.035	GOTERM_CC_DIRECT	endosome	34	2.7	0.00098	0.026
GOTERM_BP_DIRECT	non-motile cilium assembly	23	0.7	0.00019	0.036	GOTERM_CC_DIRECT	endoplasmic reticulum-Golgi intermediate compartment membrane	14	1.1	0.0013	0.032
GOTERM_BP_DIRECT	negative regulation of canonical Wnt signaling pathway	43	1.3	0.0002	0.038	GOTERM_MF_DIRECT	protein binding	917	72.3	9e-11	1.3e-07
GOTERM_BP_DIRECT	cell-cell adhesion	52	1.5	0.00022	0.04	GOTERM_MF_DIRECT	RNA polymerase II transcription factor activity, ligand-activated sequence-specific DNA binding	18	1.4	2.4e-08	1.7e-05
GOTERM_BP_DIRECT	homophilic cell adhesion via plasma membrane adhesion molecules	47	1.4	0.00024	0.043	GOTERM_MF_DIRECT	zinc ion binding	95	7.5	1.2e-06	0.00056
GOTERM_BP_DIRECT	negative regulation of Wnt signaling pathway	21	0.6	0.00025	0.043	GOTERM_MF_DIRECT	transmembrane transporter activity	27	2.1	6.1e-06	0.0022
GOTERM_BP_DIRECT	chemical synaptic transmission	59	1.7	0.00025	0.043	GOTERM_MF_DIRECT	PDZ domain binding	19	1.5	1e-05	0.003
GOTERM_BP_DIRECT	positive regulation of neuron projection development	37	1.1	0.00026	0.043	GOTERM_MF_DIRECT	flavin adenine dinucleotide binding	15	1.2	8.9e-05	0.022
GOTERM_CC_DIRECT	cytoplasm	1128	33.1	7.3e-22	8.3e-19	GOTERM_MF_DIRECT	transcriptional activator activity, RNA polymerase II transcription regulatory region sequence-specific binding	54	4.3	0.00017	0.034
GOTERM_CC_DIRECT	cytosol	1073	31.4	2.2e-15	1.2e-12
GOTERM_CC_DIRECT	nucleoplasm	798	23.4	1.6e-14	6.2e-12
GOTERM_CC_DIRECT	endoplasmic reticulum lumen	104	3	4e-14	1.1e-11
GOTERM_CC_DIRECT	extracellular matrix	78	2.3	1.2e-12	2.7e-10
GOTERM_CC_DIRECT	basement membrane	43	1.3	8.1e-12	1.5e-09
GOTERM_CC_DIRECT	focal adhesion	124	3.6	1.4e-11	2.3e-09
GOTERM_CC_DIRECT	glutamatergic synapse	121	3.5	1.6e-11	2.3e-09
GOTERM_CC_DIRECT	nucleus	1105	32.4	3.4e-09	4.3e-07
GOTERM_CC_DIRECT	adherens junction	60	1.8	5.6e-08	6.3e-06
GOTERM_CC_DIRECT	centrosome	156	4.6	1e-07	1.1e-05
GOTERM_CC_DIRECT	ciliary basal body	57	1.7	1.3e-07	1.2e-05
GOTERM_CC_DIRECT	cell surface	153	4.5	2.4e-07	1.9e-05
GOTERM_CC_DIRECT	neuronal cell body	97	2.8	2.4e-07	1.9e-05
GOTERM_CC_DIRECT	collagen trimer	36	1.1	3.6e-07	2.7e-05
GOTERM_CC_DIRECT	actin cytoskeleton	74	2.2	6.1e-07	4.1e-05
GOTERM_CC_DIRECT	sarcolemma	39	1.1	6.4e-07	4.1e-05
GOTERM_CC_DIRECT	cytoskeleton	128	3.8	6.5e-07	4.1e-05
GOTERM_CC_DIRECT	dendrite	111	3.3	6.9e-07	4.1e-05
GOTERM_CC_DIRECT	cilium	70	2.1	7.9e-07	4.5e-05
GOTERM_CC_DIRECT	catalytic step 2 spliceosome	35	1	8.6e-07	4.6e-05
GOTERM_CC_DIRECT	extracellular region	425	12.5	2.1e-06	0.00011
GOTERM_CC_DIRECT	membrane	1003	29.4	3.1e-06	0.00015
GOTERM_CC_DIRECT	ribonucleoprotein complex	76	2.2	3.9e-06	0.00019
GOTERM_CC_DIRECT	synaptic vesicle	40	1.2	7.1e-06	0.00032
GOTERM_CC_DIRECT	axon	89	2.6	8.9e-06	0.00039
GOTERM_CC_DIRECT	synapse	119	3.5	9.3e-06	0.00039
GOTERM_CC_DIRECT	microtubule	83	2.4	1.2e-05	0.0005
GOTERM_CC_DIRECT	Golgi apparatus	228	6.7	1.3e-05	0.0005
GOTERM_CC_DIRECT	stress fiber	31	0.9	1.4e-05	0.00051
GOTERM_CC_DIRECT	centriole	50	1.5	1.4e-05	0.00051
GOTERM_CC_DIRECT	photoreceptor connecting cilium	19	0.6	1.4e-05	0.00051
GOTERM_CC_DIRECT	ciliary tip	21	0.6	2e-05	0.00068
GOTERM_CC_DIRECT	cell-cell junction	53	1.6	2.8e-05	0.00094
GOTERM_CC_DIRECT	extracellular exosome	427	12.5	3.1e-05	0.001
GOTERM_CC_DIRECT	cortical actin cytoskeleton	22	0.6	4.3e-05	0.0014
GOTERM_CC_DIRECT	centriolar satellite	39	1.1	5.9e-05	0.0018
GOTERM_CC_DIRECT	neuromuscular junction	29	0.8	6.8e-05	0.002
GOTERM_CC_DIRECT	platelet alpha granule lumen	25	0.7	8e-05	0.0023
GOTERM_CC_DIRECT	Golgi lumen	34	1	9.3e-05	0.0026
GOTERM_CC_DIRECT	perinuclear region of cytoplasm	158	4.6	0.00012	0.0033
GOTERM_CC_DIRECT	presynaptic active zone	18	0.5	0.00013	0.0034
GOTERM_CC_DIRECT	postsynaptic density	61	1.8	0.00018	0.0047
GOTERM_CC_DIRECT	synaptic cleft	13	0.4	0.00018	0.0047
GOTERM_CC_DIRECT	lamellipodium	51	1.5	0.00021	0.0052
GOTERM_CC_DIRECT	extracellular space	365	10.7	0.00023	0.0057
GOTERM_CC_DIRECT	sarcoplasmic reticulum	19	0.6	0.00026	0.0061
GOTERM_CC_DIRECT	MKS complex	9	0.3	0.00026	0.0061
GOTERM_CC_DIRECT	Z disc	39	1.1	0.00029	0.0066
GOTERM_CC_DIRECT	cell cortex	45	1.3	0.00031	0.0071
GOTERM_CC_DIRECT	synaptic vesicle membrane	36	1.1	0.00033	0.0074
GOTERM_CC_DIRECT	small-subunit processome	25	0.7	0.00044	0.0096
GOTERM_CC_DIRECT	excitatory synapse	15	0.4	0.0008	0.017
GOTERM_CC_DIRECT	cell body	24	0.7	0.0009	0.019
GOTERM_CC_DIRECT	interstitial matrix	8	0.2	0.001	0.021
GOTERM_CC_DIRECT	dendritic spine	42	1.2	0.001	0.021
GOTERM_CC_DIRECT	endoplasmic reticulum	223	6.5	0.001	0.021
GOTERM_CC_DIRECT	chromatin	214	6.3	0.0011	0.021
GOTERM_CC_DIRECT	caveola	24	0.7	0.0011	0.021
GOTERM_CC_DIRECT	actin filament	28	0.8	0.0015	0.029
GOTERM_CC_DIRECT	intracellular membrane-bounded organelle	180	5.3	0.0016	0.03
GOTERM_CC_DIRECT	methylosome	8	0.2	0.0019	0.034
GOTERM_CC_DIRECT	cytosolic large ribosomal subunit	20	0.6	0.0019	0.034
GOTERM_CC_DIRECT	ribosome	44	1.3	0.0019	0.034
GOTERM_CC_DIRECT	presynapse	43	1.3	0.0022	0.038
GOTERM_CC_DIRECT	basal plasma membrane	22	0.6	0.0024	0.041
GOTERM_CC_DIRECT	Schaffer collateral - CA1 synapse	28	0.8	0.0025	0.043
GOTERM_CC_DIRECT	GABA-ergic synapse	24	0.7	0.0028	0.047
GOTERM_CC_DIRECT	elastic fiber	5	0.1	0.0029	0.047
GOTERM_MF_DIRECT	protein binding	2447	71.7	7.4e-33	1.5e-29
GOTERM_MF_DIRECT	extracellular matrix structural constituent	62	1.8	5.3e-18	5.3e-15
GOTERM_MF_DIRECT	RNA binding	352	10.3	3.3e-12	2.2e-09
GOTERM_MF_DIRECT	small GTPase binding	91	2.7	4.8e-09	2.4e-06
GOTERM_MF_DIRECT	calcium ion binding	187	5.5	1.6e-08	6.5e-06
GOTERM_MF_DIRECT	collagen binding	30	0.9	1.9e-07	6.5e-05
GOTERM_MF_DIRECT	extracellular matrix structural constituent conferring tensile strength	23	0.7	8.4e-07	0.00024
GOTERM_MF_DIRECT	actin binding	94	2.8	1.1e-06	0.00028
GOTERM_MF_DIRECT	heparin binding	56	1.6	4.4e-06	0.00099
GOTERM_MF_DIRECT	integrin binding	49	1.4	2e-05	0.0041
GOTERM_MF_DIRECT	actin filament binding	62	1.8	2.2e-05	0.0041
GOTERM_MF_DIRECT	Wnt-protein binding	16	0.5	8.8e-05	0.015
GOTERM_MF_DIRECT	extracellular matrix binding	15	0.4	0.0001	0.016
GOTERM_MF_DIRECT	fibronectin binding	15	0.4	0.00016	0.023
GOTERM_MF_DIRECT	GTPase activator activity	72	2.1	0.00032	0.042
GOTERM_MF_DIRECT	ATP binding	313	9.2	0.00033	0.042
