# Supplementary material for: Identification of TIMP1-induced dysregulation of epithelial-mesenchymal transition as a key pathway in inflammatory bowel disease and small intestinal neuroendocrine tumors shared pathogenesis
Source: Front Genet. 2024 Aug 21;15:1376123. doi: 10.3389/fgene.2024.1376123 (PMC11371700; doi:10.3389/fgene.2024.1376123)
Supplement: Supplementary file 3 [file Table6.xlsx]

## Sheet: GSEA_CD
GENE SET ENRICHMENT ANALYSIS - CD
Pathway	Size	Matches	ES	NES	P-value	Q-value	Link
REACTOME PATHWAYS
REACTOME_NICOTINAMIDE_SALVAGING	19	17	0.71	2.05	0	0.059151	https://www.gsea-msigdb.org/gsea/msigdb/human/REACTOME_NICOTINAMIDE_SALVAGING
REACTOME_ECM_PROTEOGLYCANS	76	75	0.73	1.95	0	0.19162	https://www.gsea-msigdb.org/gsea/msigdb/human/REACTOME_ECM_PROTEOGLYCANS
REACTOME_EXTRACELLULAR_MATRIX_ORGANIZATION	300	284	0.57	1.76	0.021033	0.38061	https://www.gsea-msigdb.org/gsea/msigdb/human/REACTOME_EXTRACELLULAR_MATRIX_ORGANIZATION
REACTOME_DEFECTIVE_INTRINSIC_PATHWAY_FOR_APOPTOSIS	25	24	0.56	1.69	0.018657	0.39521	https://www.gsea-msigdb.org/gsea/msigdb/human/REACTOME_DEFECTIVE_INTRINSIC_PATHWAY_FOR_APOPTOSIS
REACTOME_COLLAGEN_DEGRADATION	64	63	0.7	1.86	0.003861	0.39927	https://www.gsea-msigdb.org/gsea/msigdb/human/REACTOME_COLLAGEN_DEGRADATION
REACTOME_COMPLEMENT_CASCADE	115	57	0.6	1.76	0.0038168	0.40477	https://www.gsea-msigdb.org/gsea/msigdb/human/REACTOME_COMPLEMENT_CASCADE
REACTOME_DECTIN_2_FAMILY	26	23	0.67	1.69	0.021583	0.40548	https://www.gsea-msigdb.org/gsea/msigdb/human/REACTOME_DECTIN_2_FAMILY
REACTOME_ACTIVATION_OF_MATRIX_METALLOPROTEINASES	33	29	0.63	1.77	0.024164	0.40789	https://www.gsea-msigdb.org/gsea/msigdb/human/REACTOME_ACTIVATION_OF_MATRIX_METALLOPROTEINASES
REACTOME_COLLAGEN_CHAIN_TRIMERIZATION	44	43	0.7	1.67	0.017647	0.41122	https://www.gsea-msigdb.org/gsea/msigdb/human/REACTOME_COLLAGEN_CHAIN_TRIMERIZATION
REACTOME_CROSSLINKING_OF_COLLAGEN_FIBRILS	18	17	0.76	1.68	0.016854	0.41248	https://www.gsea-msigdb.org/gsea/msigdb/human/REACTOME_CROSSLINKING_OF_COLLAGEN_FIBRILS
REACTOME_DISEASES_OF_PROGRAMMED_CELL_DEATH	104	42	0.53	1.69	0.0098619	0.41297	https://www.gsea-msigdb.org/gsea/msigdb/human/REACTOME_DISEASES_OF_PROGRAMMED_CELL_DEATH
REACTOME_INITIATION_OF_NUCLEAR_ENVELOPE_NE_REFORMATION	19	18	0.62	1.51	0.079457	0.4167	https://www.gsea-msigdb.org/gsea/msigdb/human/REACTOME_INITIATION_OF_NUCLEAR_ENVELOPE_NE_REFORMATION
REACTOME_INTERLEUKIN_37_SIGNALING	21	21	0.59	1.68	0.0070796	0.41771	https://www.gsea-msigdb.org/gsea/msigdb/human/REACTOME_INTERLEUKIN_37_SIGNALING
REACTOME_REGULATION_OF_INSULIN_LIKE_GROWTH_FACTOR_IGF_TRANSPORT_AND_UPTAKE_BY_INSULIN_LIKE_GROWTH_FACTOR_BINDING_PROTEINS_IGFBPS	124	117	0.48	1.7	0.016364	0.41863	https://www.gsea-msigdb.org/gsea/msigdb/human/REACTOME_REGULATION_OF_INSULIN_LIKE_GROWTH_FACTOR_IGF_TRANSPORT_AND_UPTAKE_BY_INSULIN_LIKE_GROWTH_FACTOR_BINDING_PROTEINS_IGFBPS
REACTOME_SIGNALING_BY_ALK_IN_CANCER	55	50	0.53	1.51	0.065891	0.41874	https://www.gsea-msigdb.org/gsea/msigdb/human/REACTOME_SIGNALING_BY_ALK_IN_CANCER
REACTOME_INITIAL_TRIGGERING_OF_COMPLEMENT	80	22	0.7	1.74	0.013834	0.41981	https://www.gsea-msigdb.org/gsea/msigdb/human/REACTOME_INITIAL_TRIGGERING_OF_COMPLEMENT
REACTOME_RESPONSE_TO_ELEVATED_PLATELET_CYTOSOLIC_CA2	132	120	0.48	1.72	0.01773	0.42002	https://www.gsea-msigdb.org/gsea/msigdb/human/REACTOME_RESPONSE_TO_ELEVATED_PLATELET_CYTOSOLIC_CA2
REACTOME_THE_ROLE_OF_GTSE1_IN_G2_M_PROGRESSION_AFTER_G2_CHECKPOINT	79	72	0.55	1.52	0.09703	0.42053	https://www.gsea-msigdb.org/gsea/msigdb/human/REACTOME_THE_ROLE_OF_GTSE1_IN_G2_M_PROGRESSION_AFTER_G2_CHECKPOINT
REACTOME_FCERI_MEDIATED_NF_KB_ACTIVATION	136	82	0.54	1.52	0.08818	0.42144	https://www.gsea-msigdb.org/gsea/msigdb/human/REACTOME_FCERI_MEDIATED_NF_KB_ACTIVATION
REACTOME_O_LINKED_GLYCOSYLATION	111	104	0.42	1.51	0.066176	0.42252	https://www.gsea-msigdb.org/gsea/msigdb/human/REACTOME_O_LINKED_GLYCOSYLATION
REACTOME_SCF_BETA_TRCP_MEDIATED_DEGRADATION_OF_EMI1	55	53	0.59	1.51	0.10139	0.42496	https://www.gsea-msigdb.org/gsea/msigdb/human/REACTOME_SCF_BETA_TRCP_MEDIATED_DEGRADATION_OF_EMI1
REACTOME_AURKA_ACTIVATION_BY_TPX2	72	67	0.53	1.51	0.074597	0.42548	https://www.gsea-msigdb.org/gsea/msigdb/human/REACTOME_AURKA_ACTIVATION_BY_TPX2
REACTOME_BETA_CATENIN_INDEPENDENT_WNT_SIGNALING	146	141	0.4	1.52	0.054159	0.42566	https://www.gsea-msigdb.org/gsea/msigdb/human/REACTOME_BETA_CATENIN_INDEPENDENT_WNT_SIGNALING
REACTOME_DEGRADATION_OF_AXIN	55	53	0.59	1.52	0.084646	0.42579	https://www.gsea-msigdb.org/gsea/msigdb/human/REACTOME_DEGRADATION_OF_AXIN
REACTOME_REGULATION_OF_TLR_BY_ENDOGENOUS_LIGAND	21	19	0.64	1.66	0.042226	0.42612	https://www.gsea-msigdb.org/gsea/msigdb/human/REACTOME_REGULATION_OF_TLR_BY_ENDOGENOUS_LIGAND
REACTOME_LAMININ_INTERACTIONS	30	28	0.73	1.71	0.014056	0.42681	https://www.gsea-msigdb.org/gsea/msigdb/human/REACTOME_LAMININ_INTERACTIONS
REACTOME_PRE_NOTCH_PROCESSING_IN_GOLGI	18	17	0.63	1.52	0.064103	0.42778	https://www.gsea-msigdb.org/gsea/msigdb/human/REACTOME_PRE_NOTCH_PROCESSING_IN_GOLGI
REACTOME_CYCLIN_A_B1_B2_ASSOCIATED_EVENTS_DURING_G2_M_TRANSITION	25	24	0.6	1.52	0.10405	0.42813	https://www.gsea-msigdb.org/gsea/msigdb/human/REACTOME_CYCLIN_A_B1_B2_ASSOCIATED_EVENTS_DURING_G2_M_TRANSITION
REACTOME_SWITCHING_OF_ORIGINS_TO_A_POST_REPLICATIVE_STATE	92	89	0.58	1.52	0.11025	0.43167	https://www.gsea-msigdb.org/gsea/msigdb/human/REACTOME_SWITCHING_OF_ORIGINS_TO_A_POST_REPLICATIVE_STATE
REACTOME_SURFACTANT_METABOLISM	30	23	0.58	1.77	0.0058708	0.43209	https://www.gsea-msigdb.org/gsea/msigdb/human/REACTOME_SURFACTANT_METABOLISM
REACTOME_INTERLEUKIN_1_SIGNALING	114	110	0.58	1.7	0.032015	0.43297	https://www.gsea-msigdb.org/gsea/msigdb/human/REACTOME_INTERLEUKIN_1_SIGNALING
REACTOME_CREATION_OF_C4_AND_C2_ACTIVATORS	71	16	0.73	1.72	0.0057803	0.43323	https://www.gsea-msigdb.org/gsea/msigdb/human/REACTOME_CREATION_OF_C4_AND_C2_ACTIVATORS
REACTOME_MET_PROMOTES_CELL_MOTILITY	41	41	0.56	1.52	0.098619	0.43364	https://www.gsea-msigdb.org/gsea/msigdb/human/REACTOME_MET_PROMOTES_CELL_MOTILITY
REACTOME_INTERFERON_GAMMA_SIGNALING	98	79	0.5	1.66	0.037698	0.43385	https://www.gsea-msigdb.org/gsea/msigdb/human/REACTOME_INTERFERON_GAMMA_SIGNALING
REACTOME_DEPOLYMERIZATION_OF_THE_NUCLEAR_LAMINA	15	15	0.57	1.52	0.055328	0.43683	https://www.gsea-msigdb.org/gsea/msigdb/human/REACTOME_DEPOLYMERIZATION_OF_THE_NUCLEAR_LAMINA
REACTOME_HEDGEHOG_LIGAND_BIOGENESIS	65	63	0.57	1.59	0.067961	0.43684	https://www.gsea-msigdb.org/gsea/msigdb/human/REACTOME_HEDGEHOG_LIGAND_BIOGENESIS
REACTOME_CELL_CYCLE_CHECKPOINTS	291	237	0.55	1.54	0.11494	0.43842	https://www.gsea-msigdb.org/gsea/msigdb/human/REACTOME_CELL_CYCLE_CHECKPOINTS
REACTOME_ORC1_REMOVAL_FROM_CHROMATIN	71	69	0.6	1.54	0.10707	0.43984	https://www.gsea-msigdb.org/gsea/msigdb/human/REACTOME_ORC1_REMOVAL_FROM_CHROMATIN
REACTOME_PCP_CE_PATHWAY	92	89	0.5	1.58	0.051485	0.43999	https://www.gsea-msigdb.org/gsea/msigdb/human/REACTOME_PCP_CE_PATHWAY
REACTOME_SIGNALING_BY_NOTCH	246	176	0.41	1.52	0.037109	0.44002	https://www.gsea-msigdb.org/gsea/msigdb/human/REACTOME_SIGNALING_BY_NOTCH
REACTOME_TAK1_DEPENDENT_IKK_AND_NF_KAPPA_B_ACTIVATION	44	42	0.54	1.54	0.072727	0.44021	https://www.gsea-msigdb.org/gsea/msigdb/human/REACTOME_TAK1_DEPENDENT_IKK_AND_NF_KAPPA_B_ACTIVATION
REACTOME_BASIGIN_INTERACTIONS	25	25	0.47	1.53	0.033708	0.44125	https://www.gsea-msigdb.org/gsea/msigdb/human/REACTOME_BASIGIN_INTERACTIONS
REACTOME_GROWTH_HORMONE_RECEPTOR_SIGNALING	24	24	0.57	1.58	0.031423	0.44276	https://www.gsea-msigdb.org/gsea/msigdb/human/REACTOME_GROWTH_HORMONE_RECEPTOR_SIGNALING
REACTOME_STABILIZATION_OF_P53	57	54	0.61	1.56	0.071429	0.44283	https://www.gsea-msigdb.org/gsea/msigdb/human/REACTOME_STABILIZATION_OF_P53
REACTOME_ANCHORING_OF_THE_BASAL_BODY_TO_THE_PLASMA_MEMBRANE	97	90	0.52	1.59	0.03876	0.44302	https://www.gsea-msigdb.org/gsea/msigdb/human/REACTOME_ANCHORING_OF_THE_BASAL_BODY_TO_THE_PLASMA_MEMBRANE
REACTOME_SYNDECAN_INTERACTIONS	27	27	0.75	1.77	0.013917	0.44338	https://www.gsea-msigdb.org/gsea/msigdb/human/REACTOME_SYNDECAN_INTERACTIONS
REACTOME_TERMINATION_OF_O_GLYCAN_BIOSYNTHESIS	23	21	0.66	1.55	0.026071	0.44343	https://www.gsea-msigdb.org/gsea/msigdb/human/REACTOME_TERMINATION_OF_O_GLYCAN_BIOSYNTHESIS
REACTOME_DEFECTIVE_C1GALT1C1_CAUSES_TNPS	17	15	0.68	1.59	0.036101	0.44345	https://www.gsea-msigdb.org/gsea/msigdb/human/REACTOME_DEFECTIVE_C1GALT1C1_CAUSES_TNPS
REACTOME_RHO_GTPASES_ACTIVATE_FORMINS	140	127	0.49	1.54	0.08413	0.44395	https://www.gsea-msigdb.org/gsea/msigdb/human/REACTOME_RHO_GTPASES_ACTIVATE_FORMINS
REACTOME_SIGNALING_BY_CSF3_G_CSF	30	27	0.61	1.53	0.064338	0.44451	https://www.gsea-msigdb.org/gsea/msigdb/human/REACTOME_SIGNALING_BY_CSF3_G_CSF
REACTOME_APC_C_MEDIATED_DEGRADATION_OF_CELL_CYCLE_PROTEINS	88	84	0.57	1.53	0.11262	0.44471	https://www.gsea-msigdb.org/gsea/msigdb/human/REACTOME_APC_C_MEDIATED_DEGRADATION_OF_CELL_CYCLE_PROTEINS
REACTOME_INTERLEUKIN_4_AND_INTERLEUKIN_13_SIGNALING	111	107	0.56	1.58	0.063462	0.44484	https://www.gsea-msigdb.org/gsea/msigdb/human/REACTOME_INTERLEUKIN_4_AND_INTERLEUKIN_13_SIGNALING
REACTOME_PLATELET_ACTIVATION_SIGNALING_AND_AGGREGATION	261	242	0.39	1.55	0.03964	0.44488	https://www.gsea-msigdb.org/gsea/msigdb/human/REACTOME_PLATELET_ACTIVATION_SIGNALING_AND_AGGREGATION
REACTOME_THE_NLRP3_INFLAMMASOME	16	16	0.67	1.55	0.048689	0.44493	https://www.gsea-msigdb.org/gsea/msigdb/human/REACTOME_THE_NLRP3_INFLAMMASOME
REACTOME_FORMATION_OF_FIBRIN_CLOT_CLOTTING_CASCADE	39	37	0.52	1.54	0.051325	0.44504	https://www.gsea-msigdb.org/gsea/msigdb/human/REACTOME_FORMATION_OF_FIBRIN_CLOT_CLOTTING_CASCADE
REACTOME_DEFECTIVE_B4GALT7_CAUSES_EDS_PROGEROID_TYPE	20	20	0.65	1.57	0.048077	0.44536	https://www.gsea-msigdb.org/gsea/msigdb/human/REACTOME_DEFECTIVE_B4GALT7_CAUSES_EDS_PROGEROID_TYPE
REACTOME_FORMATION_OF_PARAXIAL_MESODERM	69	65	0.57	1.66	0.035714	0.44538	https://www.gsea-msigdb.org/gsea/msigdb/human/REACTOME_FORMATION_OF_PARAXIAL_MESODERM
REACTOME_INTERLEUKIN_12_FAMILY_SIGNALING	57	52	0.53	1.57	0.036122	0.44539	https://www.gsea-msigdb.org/gsea/msigdb/human/REACTOME_INTERLEUKIN_12_FAMILY_SIGNALING
REACTOME_MITOTIC_SPINDLE_CHECKPOINT	111	103	0.57	1.56	0.092843	0.44597	https://www.gsea-msigdb.org/gsea/msigdb/human/REACTOME_MITOTIC_SPINDLE_CHECKPOINT
REACTOME_CILIUM_ASSEMBLY	201	179	0.44	1.53	0.03301	0.4461	https://www.gsea-msigdb.org/gsea/msigdb/human/REACTOME_CILIUM_ASSEMBLY
REACTOME_SOMITOGENESIS	55	53	0.66	1.7	0.025641	0.44632	https://www.gsea-msigdb.org/gsea/msigdb/human/REACTOME_SOMITOGENESIS
REACTOME_TRANSCRIPTIONAL_REGULATION_BY_RUNX3	96	91	0.5	1.53	0.070039	0.44791	https://www.gsea-msigdb.org/gsea/msigdb/human/REACTOME_TRANSCRIPTIONAL_REGULATION_BY_RUNX3
REACTOME_SIGNALING_BY_PDGF	58	56	0.47	1.55	0.078947	0.44841	https://www.gsea-msigdb.org/gsea/msigdb/human/REACTOME_SIGNALING_BY_PDGF
REACTOME_RHO_GTPASE_EFFECTORS	323	242	0.43	1.55	0.041588	0.44937	https://www.gsea-msigdb.org/gsea/msigdb/human/REACTOME_RHO_GTPASE_EFFECTORS
REACTOME_GLYCOGEN_METABOLISM	25	25	0.51	1.58	0.020295	0.44938	https://www.gsea-msigdb.org/gsea/msigdb/human/REACTOME_GLYCOGEN_METABOLISM
REACTOME_O_LINKED_GLYCOSYLATION_OF_MUCINS	62	58	0.48	1.53	0.069364	0.44952	https://www.gsea-msigdb.org/gsea/msigdb/human/REACTOME_O_LINKED_GLYCOSYLATION_OF_MUCINS
REACTOME_NEGATIVE_REGULATION_OF_NOTCH4_SIGNALING	54	51	0.64	1.54	0.080709	0.44998	https://www.gsea-msigdb.org/gsea/msigdb/human/REACTOME_NEGATIVE_REGULATION_OF_NOTCH4_SIGNALING
IMMUNE SIGNATURE PATHWAYS
GSE1740_MCSF_VS_MCSF_AND_IFNG_DAY2_DERIVED_MACROPHAGE_UP	195	163	0.54	2.11	0	0.018335	https://www.gsea-msigdb.org/gsea/msigdb/human/geneset/GSE1740_MCSF_VS_MCSF_AND_IFNG_DAY2_DERIVED_MACROPHAGE_UP
GSE2770_IL12_AND_TGFB_VS_IL4_TREATED_ACT_CD4_TCELL_48H_DN	196	162	0.54	2	0.0019531	0.09364	https://www.gsea-msigdb.org/gsea/msigdb/human/geneset/GSE2770_IL12_AND_TGFB_VS_IL4_TREATED_ACT_CD4_TCELL_48H_DN
GSE23502_WT_VS_HDC_KO_MYELOID_DERIVED_SUPPRESSOR_CELL_COLON_TUMOR_UP	200	180	0.56	1.96	0.0038685	0.016545	https://www.gsea-msigdb.org/gsea/msigdb/human/geneset/GSE23502_WT_VS_HDC_KO_MYELOID_DERIVED_SUPPRESSOR_CELL_COLON_TUMOR_UP
GSE2405_HEAT_KILLED_LYSATE_VS_LIVE_A_PHAGOCYTOPHILUM_STIM_NEUTROPHIL_9H_UP	199	184	0.5	1.95	0.0018797	0.014013	https://www.gsea-msigdb.org/gsea/msigdb/human/geneset/GSE2405_HEAT_KILLED_LYSATE_VS_LIVE_A_PHAGOCYTOPHILUM_STIM_NEUTROPHIL_9H_UP
GSE11961_PLASMA_CELL_DAY7_VS_MEMORY_BCELL_DAY40_DN	198	175	0.48	1.94	0	0.013935	https://www.gsea-msigdb.org/gsea/msigdb/human/geneset/GSE11961_PLASMA_CELL_DAY7_VS_MEMORY_BCELL_DAY40_DN
GSE13411_IGM_MEMORY_BCELL_VS_PLASMA_CELL_DN	198	182	0.49	1.94	0	0.12835	https://www.gsea-msigdb.org/gsea/msigdb/human/geneset/GSE13411_IGM_MEMORY_BCELL_VS_PLASMA_CELL_DN
GSE7219_WT_VS_NIK_NFKB2_KO_LPS_AND_ANTI_CD40_STIM_DC_UP	200	185	0.49	1.93	0	0.11918	https://www.gsea-msigdb.org/gsea/msigdb/human/geneset/GSE7219_WT_VS_NIK_NFKB2_KO_LPS_AND_ANTI_CD40_STIM_DC_UP
GSE13411_SWITCHED_MEMORY_BCELL_VS_PLASMA_CELL_DN	195	175	0.48	1.92	0	0.12687	https://www.gsea-msigdb.org/gsea/msigdb/human/geneset/GSE13411_SWITCHED_MEMORY_BCELL_VS_PLASMA_CELL_DN
GSE43863_NAIVE_VS_MEMORY_TH1_CD4_TCELL_D150_LCMV_UP	189	162	0.54	1.92	0	0.11772	https://www.gsea-msigdb.org/gsea/msigdb/human/geneset/GSE43863_NAIVE_VS_MEMORY_TH1_CD4_TCELL_D150_LCMV_UP
GSE3982_DC_VS_MAC_DN	200	183	0.49	1.91	0.0019646	0.13463	https://www.gsea-msigdb.org/gsea/msigdb/human/geneset/GSE3982_DC_VS_MAC_DN
GSE40274_CTRL_VS_EOS_TRANSDUCED_ACTIVATED_CD4_TCELL_UP	176	157	0.58	1.9	0.0037879	0.13311	https://www.gsea-msigdb.org/gsea/msigdb/human/geneset/GSE40274_CTRL_VS_EOS_TRANSDUCED_ACTIVATED_CD4_TCELL_UP
GSE19888_ADENOSINE_A3R_INH_VS_ACT_WITH_INHIBITOR_PRETREATMENT_IN_MAST_CELL_UP	200	179	0.61	1.9	0.0039063	0.12922	https://www.gsea-msigdb.org/gsea/msigdb/human/geneset/GSE19888_ADENOSINE_A3R_INH_VS_ACT_WITH_INHIBITOR_PRETREATMENT_IN_MAST_CELL_UP
GOLDRATH_NAIVE_VS_EFF_CD8_TCELL_DN	200	186	0.6	1.89	0.0039139	0.1494	https://www.gsea-msigdb.org/gsea/msigdb/human/geneset/GOLDRATH_NAIVE_VS_EFF_CD8_TCELL_DN
GSE21546_UNSTIM_VS_ANTI_CD3_STIM_SAP1A_KO_AND_ELK1_KO_DP_THYMOCYTES_UP	189	150	0.52	1.88	0.0019305	0.15547	https://www.gsea-msigdb.org/gsea/msigdb/human/geneset/GSE21546_UNSTIM_VS_ANTI_CD3_STIM_SAP1A_KO_AND_ELK1_KO_DP_THYMOCYTES_UP
GSE32164_RESTING_DIFFERENTIATED_VS_ALTERNATIVELY_ACT_M2_MACROPHAGE_UP	200	186	0.52	1.87	0.0057803	0.17593	https://www.gsea-msigdb.org/gsea/msigdb/human/geneset/GSE32164_RESTING_DIFFERENTIATED_VS_ALTERNATIVELY_ACT_M2_MACROPHAGE_UP
GSE1791_CTRL_VS_NEUROMEDINU_IN_T_CELL_LINE_3H_UP	188	156	0.52	1.87	0.0038986	0.18442	https://www.gsea-msigdb.org/gsea/msigdb/human/geneset/GSE1791_CTRL_VS_NEUROMEDINU_IN_T_CELL_LINE_3H_UP
GSE13485_DAY3_VS_DAY7_YF17D_VACCINE_PBMC_DN	198	168	0.63	1.86	0.010081	0.17719	https://www.gsea-msigdb.org/gsea/msigdb/human/geneset/GSE13485_DAY3_VS_DAY7_YF17D_VACCINE_PBMC_DN
GSE13485_CTRL_VS_DAY7_YF17D_VACCINE_PBMC_DN	200	186	0.66	1.86	0.0079681	0.17564	https://www.gsea-msigdb.org/gsea/msigdb/human/geneset/GSE13485_CTRL_VS_DAY7_YF17D_VACCINE_PBMC_DN
GSE13547_2H_VS_12_H_ANTI_IGM_STIM_BCELL_UP	176	165	0.55	1.86	0.0077973	0.17708	https://www.gsea-msigdb.org/gsea/msigdb/human/geneset/GSE13547_2H_VS_12_H_ANTI_IGM_STIM_BCELL_UP
GSE360_T_GONDII_VS_M_TUBERCULOSIS_MAC_DN	198	177	0.5	1.86	0.0017857	0.17124	https://www.gsea-msigdb.org/gsea/msigdb/human/geneset/GSE360_T_GONDII_VS_M_TUBERCULOSIS_MAC_DN
GSE13411_PLASMA_CELL_VS_MEMORY_BCELL_UP	198	166	0.53	1.85	0.0019763	0.18354	https://www.gsea-msigdb.org/gsea/msigdb/human/geneset/GSE13411_PLASMA_CELL_VS_MEMORY_BCELL_UP
GSE29164_CD8_TCELL_VS_CD8_TCELL_AND_IL12_TREATED_MELANOMA_DAY7_DN	195	162	0.52	1.84	0.0078431	0.2105	https://www.gsea-msigdb.org/gsea/msigdb/human/geneset/GSE29164_CD8_TCELL_VS_CD8_TCELL_AND_IL12_TREATED_MELANOMA_DAY7_DN
GSE3982_MEMORY_CD4_TCELL_VS_TH1_DN	199	180	0.63	1.83	0.0039683	0.22868	https://www.gsea-msigdb.org/gsea/msigdb/human/geneset/GSE3982_MEMORY_CD4_TCELL_VS_TH1_DN
GSE2405_0H_VS_3H_A_PHAGOCYTOPHILUM_STIM_NEUTROPHIL_UP	200	192	0.5	1.82	0.003861	0.23639	https://www.gsea-msigdb.org/gsea/msigdb/human/geneset/GSE2405_0H_VS_3H_A_PHAGOCYTOPHILUM_STIM_NEUTROPHIL_UP
GSE45365_HEALTHY_VS_MCMV_INFECTION_CD11B_DC_DN	196	168	0.5	1.82	0.020833	0.23537	https://www.gsea-msigdb.org/gsea/msigdb/human/geneset/GSE45365_HEALTHY_VS_MCMV_INFECTION_CD11B_DC_DN
GSE29614_CTRL_VS_DAY7_TIV_FLU_VACCINE_PBMC_DN	194	163	0.61	1.82	0.012121	0.23342	https://www.gsea-msigdb.org/gsea/msigdb/human/geneset/GSE29614_CTRL_VS_DAY7_TIV_FLU_VACCINE_PBMC_DN
GSE45365_WT_VS_IFNAR_KO_BCELL_MCMV_INFECTION_DN	196	166	0.49	1.81	0.010753	0.26193	https://www.gsea-msigdb.org/gsea/msigdb/human/geneset/GSE45365_WT_VS_IFNAR_KO_BCELL_MCMV_INFECTION_DN
GOLDRATH_EFF_VS_MEMORY_CD8_TCELL_UP	200	186	0.61	1.81	0.017964	0.25468	https://www.gsea-msigdb.org/gsea/msigdb/human/geneset/GOLDRATH_EFF_VS_MEMORY_CD8_TCELL_UP
GSE41978_ID2_KO_VS_BIM_KO_KLRG1_LOW_EFFECTOR_CD8_TCELL_UP	199	179	0.63	1.81	0.011905	0.24671	https://www.gsea-msigdb.org/gsea/msigdb/human/geneset/GSE41978_ID2_KO_VS_BIM_KO_KLRG1_LOW_EFFECTOR_CD8_TCELL_UP
GSE42021_TREG_PLN_VS_CD24INT_TREG_THYMUS_DN	200	173	0.65	1.8	0.01636	0.24587	https://www.gsea-msigdb.org/gsea/msigdb/human/geneset/GSE42021_TREG_PLN_VS_CD24INT_TREG_THYMUS_DN
GSE18791_CTRL_VS_NEWCASTLE_VIRUS_DC_8H_DN	196	175	0.63	1.8	0.011472	0.24148	https://www.gsea-msigdb.org/gsea/msigdb/human/geneset/GSE18791_CTRL_VS_NEWCASTLE_VIRUS_DC_8H_DN
GSE1740_UNSTIM_VS_IFNA_STIMULATED_MCSF_DERIVED_MACROPHAGE_DN	193	166	0.52	1.8	0.011719	0.23521	https://www.gsea-msigdb.org/gsea/msigdb/human/geneset/GSE1740_UNSTIM_VS_IFNA_STIMULATED_MCSF_DERIVED_MACROPHAGE_DN
GSE1112_HY_CD8AB_VS_HY_CD8AA_THYMOCYTE_RTOC_CULTURE_UP	193	165	0.51	1.8	0.0057143	0.23038	https://www.gsea-msigdb.org/gsea/msigdb/human/geneset/GSE1112_HY_CD8AB_VS_HY_CD8AA_THYMOCYTE_RTOC_CULTURE_UP
GSE42724_NAIVE_BCELL_VS_PLASMABLAST_UP	197	164	0.62	1.8	0.014	0.2345	https://www.gsea-msigdb.org/gsea/msigdb/human/geneset/GSE42724_NAIVE_BCELL_VS_PLASMABLAST_UP
GSE3982_BCELL_VS_TH1_DN	198	177	0.49	1.8	0.0055659	0.22975	https://www.gsea-msigdb.org/gsea/msigdb/human/geneset/GSE3982_BCELL_VS_TH1_DN
GSE29614_CTRL_VS_TIV_FLU_VACCINE_PBMC_2007_DN	187	151	0.47	1.79	0.013359	0.23687	https://www.gsea-msigdb.org/gsea/msigdb/human/geneset/GSE29614_CTRL_VS_TIV_FLU_VACCINE_PBMC_2007_DN
GSE30962_PRIMARY_VS_SECONDARY_ACUTE_LCMV_INF_CD8_TCELL_UP	200	184	0.63	1.79	0.02554	0.23422	https://www.gsea-msigdb.org/gsea/msigdb/human/geneset/GSE30962_PRIMARY_VS_SECONDARY_ACUTE_LCMV_INF_CD8_TCELL_UP
GSE10325_CD4_TCELL_VS_LUPUS_CD4_TCELL_DN	199	183	0.56	1.79	0.013752	0.23143	https://www.gsea-msigdb.org/gsea/msigdb/human/geneset/GSE10325_CD4_TCELL_VS_LUPUS_CD4_TCELL_DN
GSE36527_CD69_NEG_VS_POS_TREG_CD62L_LOS_KLRG1_NEG_UP	200	183	0.58	1.79	0.013725	0.22573	https://www.gsea-msigdb.org/gsea/msigdb/human/geneset/GSE36527_CD69_NEG_VS_POS_TREG_CD62L_LOS_KLRG1_NEG_UP
GSE360_CTRL_VS_M_TUBERCULOSIS_DC_DN	200	185	0.58	1.79	0.015957	0.22156	https://www.gsea-msigdb.org/gsea/msigdb/human/geneset/GSE360_CTRL_VS_M_TUBERCULOSIS_DC_DN
GSE20366_EX_VIVO_VS_HOMEOSTATIC_CONVERSION_TREG_DN	200	184	0.46	1.79	0.0078278	0.22689	https://www.gsea-msigdb.org/gsea/msigdb/human/geneset/GSE20366_EX_VIVO_VS_HOMEOSTATIC_CONVERSION_TREG_DN
GSE14415_INDUCED_VS_NATURAL_TREG_DN	181	160	0.64	1.79	0.01833	0.22189	https://www.gsea-msigdb.org/gsea/msigdb/human/geneset/GSE14415_INDUCED_VS_NATURAL_TREG_DN
GSE13485_CTRL_VS_DAY3_YF17D_VACCINE_PBMC_DN	199	184	0.58	1.79	0.014028	0.22273	https://www.gsea-msigdb.org/gsea/msigdb/human/geneset/GSE13485_CTRL_VS_DAY3_YF17D_VACCINE_PBMC_DN
GSE21546_WT_VS_SAP1A_KO_DP_THYMOCYTES_UP	197	171	0.61	1.78	0.014056	0.2224	https://www.gsea-msigdb.org/gsea/msigdb/human/geneset/GSE21546_WT_VS_SAP1A_KO_DP_THYMOCYTES_UP
GSE42021_CD24HI_VS_CD24INT_TCONV_THYMUS_DN	200	187	0.51	1.78	0.013972	0.22014	https://www.gsea-msigdb.org/gsea/msigdb/human/geneset/GSE42021_CD24HI_VS_CD24INT_TCONV_THYMUS_DN
GSE45365_WT_VS_IFNAR_KO_CD11B_DC_MCMV_INFECTION_DN	191	156	0.48	1.78	0.01107	0.219	https://www.gsea-msigdb.org/gsea/msigdb/human/geneset/GSE45365_WT_VS_IFNAR_KO_CD11B_DC_MCMV_INFECTION_DN
GSE3400_UNTREATED_VS_IFNB_TREATED_MEF_DN	194	158	0.44	1.78	0.0018248	0.21679	https://www.gsea-msigdb.org/gsea/msigdb/human/geneset/GSE3400_UNTREATED_VS_IFNB_TREATED_MEF_DN
GSE10239_NAIVE_VS_DAY4.5_EFF_CD8_TCELL_DN	200	184	0.61	1.78	0.019841	0.21386	https://www.gsea-msigdb.org/gsea/msigdb/human/geneset/GSE10239_NAIVE_VS_DAY4.5_EFF_CD8_TCELL_DN
GSE13411_NAIVE_BCELL_VS_PLASMA_CELL_DN	199	182	0.43	1.78	0	0.21756	https://www.gsea-msigdb.org/gsea/msigdb/human/geneset/GSE13411_NAIVE_BCELL_VS_PLASMA_CELL_DN
GSE22886_NAIVE_CD4_TCELL_VS_NEUTROPHIL_DN	198	174	0.54	1.78	0.012478	0.21481	https://www.gsea-msigdb.org/gsea/msigdb/human/geneset/GSE22886_NAIVE_CD4_TCELL_VS_NEUTROPHIL_DN
GSE19198_CTRL_VS_IL21_TREATED_TCELL_24H_UP	200	181	0.53	1.77	0.012522	0.22231	https://www.gsea-msigdb.org/gsea/msigdb/human/geneset/GSE19198_CTRL_VS_IL21_TREATED_TCELL_24H_UP
GSE12963_UNINF_VS_ENV_AND_NEF_DEFICIENT_HIV1_INF_CD4_TCELL_DN	146	132	0.48	1.77	0.0074074	0.23803	https://www.gsea-msigdb.org/gsea/msigdb/human/geneset/GSE12963_UNINF_VS_ENV_AND_NEF_DEFICIENT_HIV1_INF_CD4_TCELL_DN
GSE22886_NAIVE_CD8_TCELL_VS_NEUTROPHIL_DN	197	183	0.56	1.77	0.0071174	0.23663	https://www.gsea-msigdb.org/gsea/msigdb/human/geneset/GSE22886_NAIVE_CD8_TCELL_VS_NEUTROPHIL_DN
GSE6259_FLT3L_INDUCED_DEC205_POS_DC_VS_CD8_TCELL_DN	174	159	0.58	1.77	0.0098039	0.23232	https://www.gsea-msigdb.org/gsea/msigdb/human/geneset/GSE6259_FLT3L_INDUCED_DEC205_POS_DC_VS_CD8_TCELL_DN
GSE39864_WT_VS_GATA3_KO_TREG_UP	200	189	0.48	1.76	0.011236	0.23336	https://www.gsea-msigdb.org/gsea/msigdb/human/geneset/GSE39864_WT_VS_GATA3_KO_TREG_UP
GSE17974_IL4_AND_ANTI_IL12_VS_UNTREATED_24H_ACT_CD4_TCELL_DN	194	165	0.48	1.76	0	0.23188	https://www.gsea-msigdb.org/gsea/msigdb/human/geneset/GSE17974_IL4_AND_ANTI_IL12_VS_UNTREATED_24H_ACT_CD4_TCELL_DN
GSE40685_TREG_VS_FOXP3_KO_TREG_PRECURSOR_UP	199	184	0.6	1.76	0.017647	0.23038	https://www.gsea-msigdb.org/gsea/msigdb/human/geneset/GSE40685_TREG_VS_FOXP3_KO_TREG_PRECURSOR_UP
GSE22886_NAIVE_BCELL_VS_NEUTROPHIL_DN	200	179	0.69	1.76	0.0054152	0.22779	https://www.gsea-msigdb.org/gsea/msigdb/human/geneset/GSE22886_NAIVE_BCELL_VS_NEUTROPHIL_DN
GSE29614_DAY3_VS_DAY7_TIV_FLU_VACCINE_PBMC_DN	191	161	0.54	1.76	0.016032	0.23156	https://www.gsea-msigdb.org/gsea/msigdb/human/geneset/GSE29614_DAY3_VS_DAY7_TIV_FLU_VACCINE_PBMC_DN
GSE26156_DOUBLE_POSITIVE_VS_CD4_SINGLE_POSITIVE_THYMOCYTE_DN	199	184	0.57	1.76	0.02449	0.23445	https://www.gsea-msigdb.org/gsea/msigdb/human/geneset/GSE26156_DOUBLE_POSITIVE_VS_CD4_SINGLE_POSITIVE_THYMOCYTE_DN
KAECH_NAIVE_VS_DAY8_EFF_CD8_TCELL_DN	200	185	0.52	1.76	0.015686	0.23123	https://www.gsea-msigdb.org/gsea/msigdb/human/geneset/KAECH_NAIVE_VS_DAY8_EFF_CD8_TCELL_DN
GSE14415_ACT_TCONV_VS_ACT_NATURAL_TREG_DN	178	170	0.56	1.75	0.0096339	0.23286	https://www.gsea-msigdb.org/gsea/msigdb/human/geneset/GSE14415_ACT_TCONV_VS_ACT_NATURAL_TREG_DN
GSE19888_ADENOSINE_A3R_INH_VS_TCELL_MEMBRANES_ACT_MAST_CELL_UP	200	177	0.54	1.75	0.0099602	0.23264	https://www.gsea-msigdb.org/gsea/msigdb/human/geneset/GSE19888_ADENOSINE_A3R_INH_VS_TCELL_MEMBRANES_ACT_MAST_CELL_UP
GSE360_HIGH_DOSE_B_MALAYI_VS_M_TUBERCULOSIS_MAC_DN	199	185	0.52	1.75	0.02693	0.2313	https://www.gsea-msigdb.org/gsea/msigdb/human/geneset/GSE360_HIGH_DOSE_B_MALAYI_VS_M_TUBERCULOSIS_MAC_DN
GSE13485_PRE_VS_POST_YF17D_VACCINATION_PBMC_DN	199	182	0.58	1.75	0.022358	0.23016	https://www.gsea-msigdb.org/gsea/msigdb/human/geneset/GSE13485_PRE_VS_POST_YF17D_VACCINATION_PBMC_DN
GSE12963_ENV_NEF_VS_ENV_NEF_AND_VPR_DEFICIENT_HIV1_INF_CD4_TCELL_DN	151	141	0.45	1.75	0.010811	0.22766	https://www.gsea-msigdb.org/gsea/msigdb/human/geneset/GSE12963_ENV_NEF_VS_ENV_NEF_AND_VPR_DEFICIENT_HIV1_INF_CD4_TCELL_DN
GSE42021_TREG_VS_TCONV_PLN_UP	200	182	0.63	1.75	0.01996	0.22802	https://www.gsea-msigdb.org/gsea/msigdb/human/geneset/GSE42021_TREG_VS_TCONV_PLN_UP
GSE12963_UNINF_VS_ENV_AND_NEF_AND_VPR_DEFICIENT_HIV1_INF_CD4_TCELL_DN	134	124	0.44	1.75	0.0018904	0.22817	https://www.gsea-msigdb.org/gsea/msigdb/human/geneset/GSE12963_UNINF_VS_ENV_AND_NEF_AND_VPR_DEFICIENT_HIV1_INF_CD4_TCELL_DN
GSE28726_NAIVE_CD4_TCELL_VS_NAIVE_VA24NEG_NKTCELL_UP	200	183	0.56	1.75	0.026423	0.22822	https://www.gsea-msigdb.org/gsea/msigdb/human/geneset/GSE28726_NAIVE_CD4_TCELL_VS_NAIVE_VA24NEG_NKTCELL_UP
GSE40666_WT_VS_STAT1_KO_CD8_TCELL_WITH_IFNA_STIM_90MIN_DN	200	186	0.53	1.75	0.013308	0.22999	https://www.gsea-msigdb.org/gsea/msigdb/human/geneset/GSE40666_WT_VS_STAT1_KO_CD8_TCELL_WITH_IFNA_STIM_90MIN_DN
GSE41867_DAY6_VS_DAY8_LCMV_CLONE13_EFFECTOR_CD8_TCELL_UP	200	179	0.44	1.74	0.0019342	0.23194	https://www.gsea-msigdb.org/gsea/msigdb/human/geneset/GSE41867_DAY6_VS_DAY8_LCMV_CLONE13_EFFECTOR_CD8_TCELL_UP
GSE11961_UNSTIM_VS_ANTI_IGM_AND_CD40_STIM_6H_FOLLICULAR_BCELL_UP	200	181	0.45	1.74	0.0056926	0.23563	https://www.gsea-msigdb.org/gsea/msigdb/human/geneset/GSE11961_UNSTIM_VS_ANTI_IGM_AND_CD40_STIM_6H_FOLLICULAR_BCELL_UP
GSE42021_TREG_PLN_VS_TREG_PRECURSORS_THYMUS_DN	200	177	0.58	1.74	0.018145	0.23509	https://www.gsea-msigdb.org/gsea/msigdb/human/geneset/GSE42021_TREG_PLN_VS_TREG_PRECURSORS_THYMUS_DN
GSE1791_CTRL_VS_NEUROMEDINU_IN_T_CELL_LINE_12H_DN	193	151	0.42	1.74	0.0018868	0.23331	https://www.gsea-msigdb.org/gsea/msigdb/human/geneset/GSE1791_CTRL_VS_NEUROMEDINU_IN_T_CELL_LINE_12H_DN
GSE42021_CD24INT_VS_CD24LOW_TCONV_THYMUS_UP	199	184	0.51	1.74	0.014898	0.23314	https://www.gsea-msigdb.org/gsea/msigdb/human/geneset/GSE42021_CD24INT_VS_CD24LOW_TCONV_THYMUS_UP
GSE360_HIGH_DOSE_B_MALAYI_VS_M_TUBERCULOSIS_DC_DN	200	190	0.56	1.74	0.019643	0.24056	https://www.gsea-msigdb.org/gsea/msigdb/human/geneset/GSE360_HIGH_DOSE_B_MALAYI_VS_M_TUBERCULOSIS_DC_DN
GSE360_T_GONDII_VS_M_TUBERCULOSIS_DC_DN	199	182	0.48	1.73	0.0073394	0.23888	https://www.gsea-msigdb.org/gsea/msigdb/human/geneset/GSE360_T_GONDII_VS_M_TUBERCULOSIS_DC_DN
GSE10239_NAIVE_VS_KLRG1HIGH_EFF_CD8_TCELL_DN	200	183	0.54	1.73	0.021696	0.23831	https://www.gsea-msigdb.org/gsea/msigdb/human/geneset/GSE10239_NAIVE_VS_KLRG1HIGH_EFF_CD8_TCELL_DN
GSE28726_NAIVE_VS_ACTIVATED_CD4_TCELL_DN	199	183	0.57	1.73	0.016162	0.23849	https://www.gsea-msigdb.org/gsea/msigdb/human/geneset/GSE28726_NAIVE_VS_ACTIVATED_CD4_TCELL_DN
GSE25088_WT_VS_STAT6_KO_MACROPHAGE_IL4_STIM_DN	199	176	0.57	1.73	0.034068	0.23957	https://www.gsea-msigdb.org/gsea/msigdb/human/geneset/GSE25088_WT_VS_STAT6_KO_MACROPHAGE_IL4_STIM_DN
GSE18791_UNSTIM_VS_NEWCATSLE_VIRUS_DC_18H_DN	192	161	0.51	1.73	0.013183	0.23857	https://www.gsea-msigdb.org/gsea/msigdb/human/geneset/GSE18791_UNSTIM_VS_NEWCATSLE_VIRUS_DC_18H_DN
GSE18791_UNSTIM_VS_NEWCATSLE_VIRUS_DC_10H_DN	197	168	0.59	1.73	0.021611	0.23582	https://www.gsea-msigdb.org/gsea/msigdb/human/geneset/GSE18791_UNSTIM_VS_NEWCATSLE_VIRUS_DC_10H_DN
GSE13547_2H_VS_12_H_ANTI_IGM_STIM_ZFX_KO_BCELL_DN	174	154	0.58	1.73	0.029703	0.23605	https://www.gsea-msigdb.org/gsea/msigdb/human/geneset/GSE13547_2H_VS_12_H_ANTI_IGM_STIM_ZFX_KO_BCELL_DN
GSE24634_IL4_VS_CTRL_TREATED_NAIVE_CD4_TCELL_DAY7_UP	198	180	0.52	1.73	0.03055	0.24066	https://www.gsea-msigdb.org/gsea/msigdb/human/geneset/GSE24634_IL4_VS_CTRL_TREATED_NAIVE_CD4_TCELL_DAY7_UP
GSE9601_UNTREATED_VS_NFKB_INHIBITOR_TREATED_HCMV_INF_MONOCYTE_UP	165	147	0.42	1.73	0	0.23913	https://www.gsea-msigdb.org/gsea/msigdb/human/geneset/GSE9601_UNTREATED_VS_NFKB_INHIBITOR_TREATED_HCMV_INF_MONOCYTE_UP
GSE34205_HEALTHY_VS_FLU_INF_INFANT_PBMC_DN	200	174	0.55	1.72	0.03263	0.24256	https://www.gsea-msigdb.org/gsea/msigdb/human/geneset/GSE34205_HEALTHY_VS_FLU_INF_INFANT_PBMC_DN
GSE3982_CENT_MEMORY_CD4_TCELL_VS_TH1_DN	200	183	0.55	1.72	0.014	0.24183	https://www.gsea-msigdb.org/gsea/msigdb/human/geneset/GSE3982_CENT_MEMORY_CD4_TCELL_VS_TH1_DN
GSE5503_LIVER_DC_VS_MLN_DC_ACTIVATED_ALLOGENIC_TCELL_UP	200	183	0.41	1.72	0	0.24226	https://www.gsea-msigdb.org/gsea/msigdb/human/geneset/GSE5503_LIVER_DC_VS_MLN_DC_ACTIVATED_ALLOGENIC_TCELL_UP
GSE3982_MEMORY_CD4_TCELL_VS_TH2_DN	199	187	0.59	1.72	0.029412	0.24335	https://www.gsea-msigdb.org/gsea/msigdb/human/geneset/GSE3982_MEMORY_CD4_TCELL_VS_TH2_DN
GSE5589_LPS_VS_LPS_AND_IL10_STIM_IL6_KO_MACROPHAGE_45MIN_DN	200	183	0.47	1.72	0.0057915	0.24134	https://www.gsea-msigdb.org/gsea/msigdb/human/geneset/GSE5589_LPS_VS_LPS_AND_IL10_STIM_IL6_KO_MACROPHAGE_45MIN_DN
GSE3039_CD4_TCELL_VS_B1_BCELL_UP	200	185	0.46	1.72	0.0018975	0.23995	https://www.gsea-msigdb.org/gsea/msigdb/human/geneset/GSE3039_CD4_TCELL_VS_B1_BCELL_UP
GSE19198_6H_VS_24H_IL21_TREATED_TCELL_UP	199	175	0.49	1.72	0.0054152	0.23885	https://www.gsea-msigdb.org/gsea/msigdb/human/geneset/GSE19198_6H_VS_24H_IL21_TREATED_TCELL_UP
GSE45365_HEALTHY_VS_MCMV_INFECTION_CD11B_DC_IFNAR_KO_DN	192	167	0.44	1.72	0.033395	0.23755	https://www.gsea-msigdb.org/gsea/msigdb/human/geneset/GSE45365_HEALTHY_VS_MCMV_INFECTION_CD11B_DC_IFNAR_KO_DN
GSE11961_GERMINAL_CENTER_BCELL_DAY7_VS_GERMINAL_CENTER_BCELL_DAY40_UP	199	184	0.44	1.72	0.0055351	0.24184	https://www.gsea-msigdb.org/gsea/msigdb/human/geneset/GSE11961_GERMINAL_CENTER_BCELL_DAY7_VS_GERMINAL_CENTER_BCELL_DAY40_UP
GSE12845_IGD_POS_BLOOD_VS_PRE_GC_TONSIL_BCELL_DN	200	186	0.58	1.71	0.028571	0.24729	https://www.gsea-msigdb.org/gsea/msigdb/human/geneset/GSE12845_IGD_POS_BLOOD_VS_PRE_GC_TONSIL_BCELL_DN
GSE21063_WT_VS_NFATC1_KO_8H_ANTI_IGM_STIM_BCELL_UP	199	177	0.6	1.71	0.046092	0.24553	https://www.gsea-msigdb.org/gsea/msigdb/human/geneset/GSE21063_WT_VS_NFATC1_KO_8H_ANTI_IGM_STIM_BCELL_UP
GSE9316_IL6_KO_VS_IFNG_KO_INVIVO_EXPANDED_CD4_TCELL_DN	200	184	0.59	1.71	0.016514	0.24959	https://www.gsea-msigdb.org/gsea/msigdb/human/geneset/GSE9316_IL6_KO_VS_IFNG_KO_INVIVO_EXPANDED_CD4_TCELL_DN
GSE9006_HEALTHY_VS_TYPE_1_DIABETES_PBMC_AT_DX_DN	198	178	0.54	1.71	0.021239	0.24905	https://www.gsea-msigdb.org/gsea/msigdb/human/geneset/GSE9006_HEALTHY_VS_TYPE_1_DIABETES_PBMC_AT_DX_DN
GSE2405_0H_VS_1.5H_A_PHAGOCYTOPHILUM_STIM_NEUTROPHIL_UP	200	183	0.44	1.71	0.0087719	0.24715	https://www.gsea-msigdb.org/gsea/msigdb/human/geneset/GSE2405_0H_VS_1.5H_A_PHAGOCYTOPHILUM_STIM_NEUTROPHIL_UP
GSE13762_CTRL_VS_125_VITAMIND_DAY12_DC_DN	134	123	0.42	1.71	0.0032895	0.2469	https://www.gsea-msigdb.org/gsea/msigdb/human/geneset/GSE13762_CTRL_VS_125_VITAMIND_DAY12_DC_DN
GSE22886_NAIVE_TCELL_VS_NEUTROPHIL_DN	199	180	0.54	1.71	0.030457	0.24497	https://www.gsea-msigdb.org/gsea/msigdb/human/geneset/GSE22886_NAIVE_TCELL_VS_NEUTROPHIL_DN
GSE14000_UNSTIM_VS_4H_LPS_DC_DN	199	172	0.61	1.71	0.02809	0.24415	https://www.gsea-msigdb.org/gsea/msigdb/human/geneset/GSE14000_UNSTIM_VS_4H_LPS_DC_DN
GSE360_L_DONOVANI_VS_M_TUBERCULOSIS_DC_DN	199	179	0.51	1.71	0.011342	0.2477	https://www.gsea-msigdb.org/gsea/msigdb/human/geneset/GSE360_L_DONOVANI_VS_M_TUBERCULOSIS_DC_DN
GSE37533_UNTREATED_VS_PIOGLIZATONE_TREATED_CD4_TCELL_PPARG1_AND_FOXP3_TRASDUCED_UP	199	184	0.6	1.71	0.021467	0.2481	https://www.gsea-msigdb.org/gsea/msigdb/human/geneset/GSE37533_UNTREATED_VS_PIOGLIZATONE_TREATED_CD4_TCELL_PPARG1_AND_FOXP3_TRASDUCED_UP
GSE42088_UNINF_VS_LEISHMANIA_INF_DC_24H_DN	199	187	0.56	1.71	0.019231	0.24644	https://www.gsea-msigdb.org/gsea/msigdb/human/geneset/GSE42088_UNINF_VS_LEISHMANIA_INF_DC_24H_DN
GSE15750_DAY6_VS_DAY10_EFF_CD8_TCELL_UP	200	179	0.64	1.7	0.048583	0.24504	https://www.gsea-msigdb.org/gsea/msigdb/human/geneset/GSE15750_DAY6_VS_DAY10_EFF_CD8_TCELL_UP
GSE8621_UNSTIM_VS_LPS_PRIMED_AND_LPS_STIM_MACROPHAGE_UP	199	182	0.41	1.7	0.003663	0.24601	https://www.gsea-msigdb.org/gsea/msigdb/human/geneset/GSE8621_UNSTIM_VS_LPS_PRIMED_AND_LPS_STIM_MACROPHAGE_UP
GSE15330_HSC_VS_LYMPHOID_PRIMED_MULTIPOTENT_PROGENITOR_DN	181	162	0.54	1.7	0.015534	0.2447	https://www.gsea-msigdb.org/gsea/msigdb/human/geneset/GSE15330_HSC_VS_LYMPHOID_PRIMED_MULTIPOTENT_PROGENITOR_DN
GSE41867_DAY6_VS_DAY15_LCMV_ARMSTRONG_EFFECTOR_CD8_TCELL_UP	196	168	0.5	1.7	0.012456	0.24444	https://www.gsea-msigdb.org/gsea/msigdb/human/geneset/GSE41867_DAY6_VS_DAY15_LCMV_ARMSTRONG_EFFECTOR_CD8_TCELL_UP
GSE42021_TCONV_PLN_VS_CD24HI_TCONV_THYMUS_UP	200	186	0.57	1.7	0.031621	0.24282	https://www.gsea-msigdb.org/gsea/msigdb/human/geneset/GSE42021_TCONV_PLN_VS_CD24HI_TCONV_THYMUS_UP
GSE14000_UNSTIM_VS_4H_LPS_DC_TRANSLATED_RNA_DN	197	179	0.57	1.7	0.026923	0.24105	https://www.gsea-msigdb.org/gsea/msigdb/human/geneset/GSE14000_UNSTIM_VS_4H_LPS_DC_TRANSLATED_RNA_DN
GSE9601_NFKB_INHIBITOR_VS_PI3K_INHIBITOR_TREATED_HCMV_INF_MONOCYTE_DN	200	188	0.53	1.7	0.026882	0.24137	https://www.gsea-msigdb.org/gsea/msigdb/human/geneset/GSE9601_NFKB_INHIBITOR_VS_PI3K_INHIBITOR_TREATED_HCMV_INF_MONOCYTE_DN
GSE37301_HEMATOPOIETIC_STEM_CELL_VS_CD4_TCELL_UP	176	166	0.56	1.7	0.018657	0.24159	https://www.gsea-msigdb.org/gsea/msigdb/human/geneset/GSE37301_HEMATOPOIETIC_STEM_CELL_VS_CD4_TCELL_UP
GSE1112_HY_CD8AB_VS_HY_CD8AA_THYMOCYTE_RTOC_CULTURE_DN	193	163	0.46	1.7	0.0035778	0.2438	https://www.gsea-msigdb.org/gsea/msigdb/human/geneset/GSE1112_HY_CD8AB_VS_HY_CD8AA_THYMOCYTE_RTOC_CULTURE_DN
GSE27241_WT_VS_RORGT_KO_TH17_POLARIZED_CD4_TCELL_UP	163	133	0.59	1.7	0.047059	0.2434	https://www.gsea-msigdb.org/gsea/msigdb/human/geneset/GSE27241_WT_VS_RORGT_KO_TH17_POLARIZED_CD4_TCELL_UP
GSE18281_CORTICAL_VS_MEDULLARY_THYMOCYTE_UP	199	178	0.57	1.7	0.034549	0.2414	https://www.gsea-msigdb.org/gsea/msigdb/human/geneset/GSE18281_CORTICAL_VS_MEDULLARY_THYMOCYTE_UP
GSE32034_LY6C_HIGH_VS_LOW_MONOCYTE_UP	200	189	0.46	1.7	0.005386	0.24127	https://www.gsea-msigdb.org/gsea/msigdb/human/geneset/GSE32034_LY6C_HIGH_VS_LOW_MONOCYTE_UP
GSE26030_TH1_VS_TH17_DAY5_POST_POLARIZATION_UP	200	180	0.51	1.7	0.026694	0.24109	https://www.gsea-msigdb.org/gsea/msigdb/human/geneset/GSE26030_TH1_VS_TH17_DAY5_POST_POLARIZATION_UP
GSE11961_FOLLICULAR_BCELL_VS_PLASMA_CELL_DAY7_UP	200	179	0.42	1.7	0.003992	0.23988	https://www.gsea-msigdb.org/gsea/msigdb/human/geneset/GSE11961_FOLLICULAR_BCELL_VS_PLASMA_CELL_DAY7_UP
GSE39556_CD8A_DC_VS_NK_CELL_MOUSE_3H_POST_POLYIC_INJ_UP	199	182	0.62	1.69	0.05317	0.24112	https://www.gsea-msigdb.org/gsea/msigdb/human/geneset/GSE39556_CD8A_DC_VS_NK_CELL_MOUSE_3H_POST_POLYIC_INJ_UP
GSE33424_CD161_HIGH_VS_INT_CD8_TCELL_DN	200	184	0.46	1.69	0.015717	0.2413	https://www.gsea-msigdb.org/gsea/msigdb/human/geneset/GSE33424_CD161_HIGH_VS_INT_CD8_TCELL_DN
GSE19888_ADENOSINE_A3R_INH_PRETREAT_AND_ACT_BY_A3R_VS_TCELL_MEMBRANES_ACT_MAST_CELL_UP	200	173	0.65	1.69	0.031373	0.24498	https://www.gsea-msigdb.org/gsea/msigdb/human/geneset/GSE19888_ADENOSINE_A3R_INH_PRETREAT_AND_ACT_BY_A3R_VS_TCELL_MEMBRANES_ACT_MAST_CELL_UP
GSE360_CTRL_VS_L_MAJOR_DC_DN	199	186	0.46	1.69	0.007619	0.24883	https://www.gsea-msigdb.org/gsea/msigdb/human/geneset/GSE360_CTRL_VS_L_MAJOR_DC_DN
GSE18791_UNSTIM_VS_NEWCATSLE_VIRUS_DC_6H_DN	195	168	0.58	1.69	0.024641	0.2476	https://www.gsea-msigdb.org/gsea/msigdb/human/geneset/GSE18791_UNSTIM_VS_NEWCATSLE_VIRUS_DC_6H_DN
GSE3982_BCELL_VS_EFF_MEMORY_CD4_TCELL_DN	196	181	0.43	1.69	0.0017668	0.24655	https://www.gsea-msigdb.org/gsea/msigdb/human/geneset/GSE3982_BCELL_VS_EFF_MEMORY_CD4_TCELL_DN
GSE34156_NOD2_LIGAND_VS_TLR1_TLR2_LIGAND_6H_TREATED_MONOCYTE_DN	197	178	0.57	1.69	0.033333	0.24898	https://www.gsea-msigdb.org/gsea/msigdb/human/geneset/GSE34156_NOD2_LIGAND_VS_TLR1_TLR2_LIGAND_6H_TREATED_MONOCYTE_DN
GSE22886_NEUTROPHIL_VS_DC_UP	199	175	0.46	1.69	0.008	0.24742	https://www.gsea-msigdb.org/gsea/msigdb/human/geneset/GSE22886_NEUTROPHIL_VS_DC_UP
GSE8921_UNSTIM_VS_TLR1_2_STIM_MONOCYTE_6H_DN	200	181	0.41	1.69	0.005814	0.24613	https://www.gsea-msigdb.org/gsea/msigdb/human/geneset/GSE8921_UNSTIM_VS_TLR1_2_STIM_MONOCYTE_6H_DN
KAECH_DAY8_EFF_VS_MEMORY_CD8_TCELL_UP	200	182	0.53	1.69	0.023904	0.24608	https://www.gsea-msigdb.org/gsea/msigdb/human/geneset/KAECH_DAY8_EFF_VS_MEMORY_CD8_TCELL_UP
GSE34205_HEALTHY_VS_RSV_INF_INFANT_PBMC_DN	200	182	0.44	1.69	0.017078	0.24665	https://www.gsea-msigdb.org/gsea/msigdb/human/geneset/GSE34205_HEALTHY_VS_RSV_INF_INFANT_PBMC_DN
GSE22886_NAIVE_BCELL_VS_BLOOD_PLASMA_CELL_DN	198	180	0.54	1.68	0.032389	0.24671	https://www.gsea-msigdb.org/gsea/msigdb/human/geneset/GSE22886_NAIVE_BCELL_VS_BLOOD_PLASMA_CELL_DN
GSE19888_CTRL_VS_TCELL_MEMBRANES_ACT_MAST_CELL_PRETREAT_A3R_INH_DN	200	177	0.57	1.68	0.026071	0.24733	https://www.gsea-msigdb.org/gsea/msigdb/human/geneset/GSE19888_CTRL_VS_TCELL_MEMBRANES_ACT_MAST_CELL_PRETREAT_A3R_INH_DN
GSE5589_LPS_AND_IL10_VS_LPS_AND_IL6_STIM_MACROPHAGE_45MIN_DN	200	183	0.53	1.68	0.0077369	0.24881	https://www.gsea-msigdb.org/gsea/msigdb/human/geneset/GSE5589_LPS_AND_IL10_VS_LPS_AND_IL6_STIM_MACROPHAGE_45MIN_DN
GSE20715_0H_VS_48H_OZONE_TLR4_KO_LUNG_DN	200	188	0.52	1.68	0.031936	0.24822	https://www.gsea-msigdb.org/gsea/msigdb/human/geneset/GSE20715_0H_VS_48H_OZONE_TLR4_KO_LUNG_DN
GSE19198_1H_VS_6H_IL21_TREATED_TCELL_DN	200	186	0.54	1.68	0.026465	0.2467	https://www.gsea-msigdb.org/gsea/msigdb/human/geneset/GSE19198_1H_VS_6H_IL21_TREATED_TCELL_DN
GSE36476_YOUNG_VS_OLD_DONOR_MEMORY_CD4_TCELL_72H_TSST_ACT_UP	199	174	0.39	1.68	0	0.24794	https://www.gsea-msigdb.org/gsea/msigdb/human/geneset/GSE36476_YOUNG_VS_OLD_DONOR_MEMORY_CD4_TCELL_72H_TSST_ACT_UP
GSE37301_MULTIPOTENT_PROGENITOR_VS_GRAN_MONO_PROGENITOR_DN	200	183	0.47	1.68	0.023033	0.25163	https://www.gsea-msigdb.org/gsea/msigdb/human/geneset/GSE37301_MULTIPOTENT_PROGENITOR_VS_GRAN_MONO_PROGENITOR_DN
GSE39110_DAY3_VS_DAY6_POST_IMMUNIZATION_CD8_TCELL_DN	200	181	0.55	1.68	0.061144	0.25045	https://www.gsea-msigdb.org/gsea/msigdb/human/geneset/GSE39110_DAY3_VS_DAY6_POST_IMMUNIZATION_CD8_TCELL_DN
GSE20715_0H_VS_48H_OZONE_LUNG_DN	200	186	0.5	1.68	0.023211	0.249	https://www.gsea-msigdb.org/gsea/msigdb/human/geneset/GSE20715_0H_VS_48H_OZONE_LUNG_DN
GSE39110_UNTREATED_VS_IL2_TREATED_CD8_TCELL_DAY6_POST_IMMUNIZATION_UP	200	179	0.49	1.68	0.029412	0.2477	https://www.gsea-msigdb.org/gsea/msigdb/human/geneset/GSE39110_UNTREATED_VS_IL2_TREATED_CD8_TCELL_DAY6_POST_IMMUNIZATION_UP
GSE3982_EFF_MEMORY_CD4_TCELL_VS_TH2_DN	200	187	0.55	1.68	0.031936	0.248	https://www.gsea-msigdb.org/gsea/msigdb/human/geneset/GSE3982_EFF_MEMORY_CD4_TCELL_VS_TH2_DN
GSE12392_CD8A_POS_VS_NEG_SPLEEN_DC_DN	200	183	0.46	1.68	0.029644	0.24659	https://www.gsea-msigdb.org/gsea/msigdb/human/geneset/GSE12392_CD8A_POS_VS_NEG_SPLEEN_DC_DN
GSE13485_DAY1_VS_DAY7_YF17D_VACCINE_PBMC_DN	198	184	0.58	1.68	0.046653	0.24817	https://www.gsea-msigdb.org/gsea/msigdb/human/geneset/GSE13485_DAY1_VS_DAY7_YF17D_VACCINE_PBMC_DN
GSE42021_CD24HI_VS_CD24LOW_TCONV_THYMUS_DN	199	180	0.6	1.67	0.03012	0.25181	https://www.gsea-msigdb.org/gsea/msigdb/human/geneset/GSE42021_CD24HI_VS_CD24LOW_TCONV_THYMUS_DN
GSE37533_PPARG2_FOXP3_VS_FOXP3_TRANSDUCED_CD4_TCELL_DN	198	173	0.59	1.67	0.033865	0.25152	https://www.gsea-msigdb.org/gsea/msigdb/human/geneset/GSE37533_PPARG2_FOXP3_VS_FOXP3_TRANSDUCED_CD4_TCELL_DN
GSE3982_BCELL_VS_TH2_DN	199	178	0.45	1.67	0.014981	0.25218	https://www.gsea-msigdb.org/gsea/msigdb/human/geneset/GSE3982_BCELL_VS_TH2_DN
GSE30962_ACUTE_VS_CHRONIC_LCMV_SECONDARY_INF_CD8_TCELL_DN	200	187	0.49	1.67	0.028226	0.25519	https://www.gsea-msigdb.org/gsea/msigdb/human/geneset/GSE30962_ACUTE_VS_CHRONIC_LCMV_SECONDARY_INF_CD8_TCELL_DN
GSE13547_CTRL_VS_ANTI_IGM_STIM_BCELL_2H_UP	183	168	0.58	1.67	0.048682	0.25486	https://www.gsea-msigdb.org/gsea/msigdb/human/geneset/GSE13547_CTRL_VS_ANTI_IGM_STIM_BCELL_2H_UP
GSE28783_ANTI_MIR33_VS_UNTREATED_ATHEROSCLEROSIS_MACROPHAGE_DN	199	180	0.47	1.67	0.005291	0.2535	https://www.gsea-msigdb.org/gsea/msigdb/human/geneset/GSE28783_ANTI_MIR33_VS_UNTREATED_ATHEROSCLEROSIS_MACROPHAGE_DN
GSE12845_IGD_POS_VS_NEG_BLOOD_BCELL_DN	196	173	0.53	1.67	0.032653	0.25196	https://www.gsea-msigdb.org/gsea/msigdb/human/geneset/GSE12845_IGD_POS_VS_NEG_BLOOD_BCELL_DN
GSE34006_WT_VS_A2AR_KO_TREG_DN	200	176	0.49	1.67	0.041833	0.25335	https://www.gsea-msigdb.org/gsea/msigdb/human/geneset/GSE34006_WT_VS_A2AR_KO_TREG_DN
GSE22313_HEALTHY_VS_SLE_MOUSE_CD4_TCELL_DN	200	183	0.56	1.67	0.019685	0.25941	https://www.gsea-msigdb.org/gsea/msigdb/human/geneset/GSE22313_HEALTHY_VS_SLE_MOUSE_CD4_TCELL_DN
GSE21360_SECONDARY_VS_QUATERNARY_MEMORY_CD8_TCELL_UP	182	176	0.61	1.66	0.046763	0.26019	https://www.gsea-msigdb.org/gsea/msigdb/human/geneset/GSE21360_SECONDARY_VS_QUATERNARY_MEMORY_CD8_TCELL_UP
GSE21546_UNSTIM_VS_ANTI_CD3_STIM_ELK1_KO_DP_THYMOCYTES_UP	190	159	0.48	1.66	0.01275	0.25968	https://www.gsea-msigdb.org/gsea/msigdb/human/geneset/GSE21546_UNSTIM_VS_ANTI_CD3_STIM_ELK1_KO_DP_THYMOCYTES_UP
GSE24634_NAIVE_CD4_TCELL_VS_DAY7_IL4_CONV_TREG_DN	200	181	0.54	1.66	0.039014	0.26403	https://www.gsea-msigdb.org/gsea/msigdb/human/geneset/GSE24634_NAIVE_CD4_TCELL_VS_DAY7_IL4_CONV_TREG_DN
GSE42021_CD24HI_VS_CD24INT_TREG_THYMUS_DN	200	175	0.6	1.66	0.048682	0.26341	https://www.gsea-msigdb.org/gsea/msigdb/human/geneset/GSE42021_CD24HI_VS_CD24INT_TREG_THYMUS_DN
GSE13547_WT_VS_ZFX_KO_BCELL_DN	178	159	0.54	1.66	0.030361	0.26359	https://www.gsea-msigdb.org/gsea/msigdb/human/geneset/GSE13547_WT_VS_ZFX_KO_BCELL_DN
GSE2770_UNTREATED_VS_IL4_TREATED_ACT_CD4_TCELL_48H_DN	199	173	0.5	1.66	0.027132	0.26414	https://www.gsea-msigdb.org/gsea/msigdb/human/geneset/GSE2770_UNTREATED_VS_IL4_TREATED_ACT_CD4_TCELL_48H_DN
GSE24574_BCL6_HIGH_VS_LOW_TFH_CD4_TCELL_DN	200	182	0.53	1.66	0.044534	0.26636	https://www.gsea-msigdb.org/gsea/msigdb/human/geneset/GSE24574_BCL6_HIGH_VS_LOW_TFH_CD4_TCELL_DN
GSE10325_BCELL_VS_LUPUS_BCELL_DN	200	178	0.55	1.66	0.037328	0.2709	https://www.gsea-msigdb.org/gsea/msigdb/human/geneset/GSE10325_BCELL_VS_LUPUS_BCELL_DN
GSE37533_PPARG1_FOXP3_VS_FOXP3_TRANSDUCED_CD4_TCELL_DN	200	178	0.6	1.66	0.051587	0.26996	https://www.gsea-msigdb.org/gsea/msigdb/human/geneset/GSE37533_PPARG1_FOXP3_VS_FOXP3_TRANSDUCED_CD4_TCELL_DN
GSE1432_CTRL_VS_IFNG_24H_MICROGLIA_DN	200	184	0.61	1.65	0.045098	0.27174	https://www.gsea-msigdb.org/gsea/msigdb/human/geneset/GSE1432_CTRL_VS_IFNG_24H_MICROGLIA_DN
GSE13946_CTRL_VS_DSS_COLITIS_GD_TCELL_FROM_COLON_UP	178	161	0.48	1.65	0.035714	0.27039	https://www.gsea-msigdb.org/gsea/msigdb/human/geneset/GSE13946_CTRL_VS_DSS_COLITIS_GD_TCELL_FROM_COLON_UP
GSE21063_WT_VS_NFATC1_KO_3H_ANTI_IGM_STIM_BCELL_DN	200	178	0.5	1.65	0.026104	0.2711	https://www.gsea-msigdb.org/gsea/msigdb/human/geneset/GSE21063_WT_VS_NFATC1_KO_3H_ANTI_IGM_STIM_BCELL_DN
GSE6259_33D1_POS_DC_VS_CD4_TCELL_UP	184	162	0.54	1.65	0.017578	0.27139	https://www.gsea-msigdb.org/gsea/msigdb/human/geneset/GSE6259_33D1_POS_DC_VS_CD4_TCELL_UP
GSE17721_CPG_VS_GARDIQUIMOD_12H_BMDC_UP	200	173	0.37	1.65	0.0019646	0.2712	https://www.gsea-msigdb.org/gsea/msigdb/human/geneset/GSE17721_CPG_VS_GARDIQUIMOD_12H_BMDC_UP
GSE41176_UNSTIM_VS_ANTI_IGM_STIM_BCELL_3H_UP	199	186	0.54	1.65	0.047957	0.27605	https://www.gsea-msigdb.org/gsea/msigdb/human/geneset/GSE41176_UNSTIM_VS_ANTI_IGM_STIM_BCELL_3H_UP
GSE20727_DNFB_ALLERGEN_VS_ROS_INH_AND_DNFB_ALLERGEN_TREATED_DC_DN	199	181	0.44	1.65	0.032692	0.27807	https://www.gsea-msigdb.org/gsea/msigdb/human/geneset/GSE20727_DNFB_ALLERGEN_VS_ROS_INH_AND_DNFB_ALLERGEN_TREATED_DC_DN
GSE6259_33D1_POS_VS_DEC205_POS_FLT3L_INDUCED_SPLENIC_DC_UP	175	159	0.49	1.65	0.036842	0.27665	https://www.gsea-msigdb.org/gsea/msigdb/human/geneset/GSE6259_33D1_POS_VS_DEC205_POS_FLT3L_INDUCED_SPLENIC_DC_UP
GSE21379_WT_VS_SAP_KO_TFH_CD4_TCELL_UP	200	179	0.45	1.65	0.032819	0.27749	https://www.gsea-msigdb.org/gsea/msigdb/human/geneset/GSE21379_WT_VS_SAP_KO_TFH_CD4_TCELL_UP
GSE36476_CTRL_VS_TSST_ACT_72H_MEMORY_CD4_TCELL_YOUNG_DN	200	182	0.59	1.65	0.06875	0.27755	https://www.gsea-msigdb.org/gsea/msigdb/human/geneset/GSE36476_CTRL_VS_TSST_ACT_72H_MEMORY_CD4_TCELL_YOUNG_DN
GSE2405_0H_VS_12H_A_PHAGOCYTOPHILUM_STIM_NEUTROPHIL_DN	199	182	0.45	1.65	0.024809	0.27768	https://www.gsea-msigdb.org/gsea/msigdb/human/geneset/GSE2405_0H_VS_12H_A_PHAGOCYTOPHILUM_STIM_NEUTROPHIL_DN
GSE1925_CTRL_VS_IFNG_PRIMED_MACROPHAGE_24H_IFNG_STIM_DN	200	182	0.45	1.65	0.019724	0.27703	https://www.gsea-msigdb.org/gsea/msigdb/human/geneset/GSE1925_CTRL_VS_IFNG_PRIMED_MACROPHAGE_24H_IFNG_STIM_DN
GSE45365_WT_VS_IFNAR_KO_BCELL_DN	192	155	0.45	1.65	0.057471	0.27577	https://www.gsea-msigdb.org/gsea/msigdb/human/geneset/GSE45365_WT_VS_IFNAR_KO_BCELL_DN
GSE20366_TREG_VS_NAIVE_CD4_TCELL_HOMEOSTATIC_CONVERSION_UP	200	177	0.42	1.64	0.0017331	0.27518	https://www.gsea-msigdb.org/gsea/msigdb/human/geneset/GSE20366_TREG_VS_NAIVE_CD4_TCELL_HOMEOSTATIC_CONVERSION_UP
GSE16385_UNTREATED_VS_12H_IFNG_TNF_TREATED_MACROPHAGE_DN	196	175	0.46	1.64	0.013133	0.27378	https://www.gsea-msigdb.org/gsea/msigdb/human/geneset/GSE16385_UNTREATED_VS_12H_IFNG_TNF_TREATED_MACROPHAGE_DN
GSE24634_IL4_VS_CTRL_TREATED_NAIVE_CD4_TCELL_DAY10_DN	199	182	0.52	1.64	0.026515	0.27611	https://www.gsea-msigdb.org/gsea/msigdb/human/geneset/GSE24634_IL4_VS_CTRL_TREATED_NAIVE_CD4_TCELL_DAY10_DN
GSE39110_DAY3_VS_DAY6_POST_IMMUNIZATION_CD8_TCELL_WITH_IL2_TREATMENT_UP	200	183	0.47	1.64	0.04142	0.27485	https://www.gsea-msigdb.org/gsea/msigdb/human/geneset/GSE39110_DAY3_VS_DAY6_POST_IMMUNIZATION_CD8_TCELL_WITH_IL2_TREATMENT_UP
GSE3982_BASOPHIL_VS_TH1_DN	199	178	0.48	1.64	0.030361	0.27449	https://www.gsea-msigdb.org/gsea/msigdb/human/geneset/GSE3982_BASOPHIL_VS_TH1_DN
GSE21360_SECONDARY_VS_QUATERNARY_MEMORY_CD8_TCELL_DN	164	149	0.48	1.64	0.026316	0.27483	https://www.gsea-msigdb.org/gsea/msigdb/human/geneset/GSE21360_SECONDARY_VS_QUATERNARY_MEMORY_CD8_TCELL_DN
GSE6259_CD4_TCELL_VS_CD8_TCELL_UP	187	168	0.53	1.64	0.032258	0.27367	https://www.gsea-msigdb.org/gsea/msigdb/human/geneset/GSE6259_CD4_TCELL_VS_CD8_TCELL_UP
GSE30962_ACUTE_VS_CHRONIC_LCMV_PRIMARY_INF_CD8_TCELL_DN	200	190	0.51	1.64	0.037037	0.2724	https://www.gsea-msigdb.org/gsea/msigdb/human/geneset/GSE30962_ACUTE_VS_CHRONIC_LCMV_PRIMARY_INF_CD8_TCELL_DN
GSE24634_TEFF_VS_TCONV_DAY10_IN_CULTURE_UP	200	183	0.51	1.64	0.033138	0.2742	https://www.gsea-msigdb.org/gsea/msigdb/human/geneset/GSE24634_TEFF_VS_TCONV_DAY10_IN_CULTURE_UP
GSE25088_WT_VS_STAT6_KO_MACROPHAGE_DN	199	184	0.51	1.64	0.054264	0.27612	https://www.gsea-msigdb.org/gsea/msigdb/human/geneset/GSE25088_WT_VS_STAT6_KO_MACROPHAGE_DN
GSE11386_NAIVE_VS_MEMORY_BCELL_UP	185	165	0.54	1.64	0.040161	0.27782	https://www.gsea-msigdb.org/gsea/msigdb/human/geneset/GSE11386_NAIVE_VS_MEMORY_BCELL_UP
GSE37301_MULTIPOTENT_PROGENITOR_VS_GRAN_MONO_PROGENITOR_UP	199	177	0.39	1.64	0.015444	0.27674	https://www.gsea-msigdb.org/gsea/msigdb/human/geneset/GSE37301_MULTIPOTENT_PROGENITOR_VS_GRAN_MONO_PROGENITOR_UP
GSE37534_GW1929_VS_PIOGLITAZONE_TREATED_CD4_TCELL_PPARG1_FOXP3_TRANSDUCED_UP	198	167	0.38	1.64	0	0.27606	https://www.gsea-msigdb.org/gsea/msigdb/human/geneset/GSE37534_GW1929_VS_PIOGLITAZONE_TREATED_CD4_TCELL_PPARG1_FOXP3_TRANSDUCED_UP
GSE37533_PPARG1_FOXP3_VS_PPARG2_FOXP3_TRANSDUCED_CD4_TCELL_PIOGLITAZONE_TREATED_DN	199	184	0.6	1.64	0.042424	0.2751	https://www.gsea-msigdb.org/gsea/msigdb/human/geneset/GSE37533_PPARG1_FOXP3_VS_PPARG2_FOXP3_TRANSDUCED_CD4_TCELL_PIOGLITAZONE_TREATED_DN
GSE3982_DC_VS_MAC_LPS_STIM_DN	199	182	0.42	1.64	0.016014	0.27472	https://www.gsea-msigdb.org/gsea/msigdb/human/geneset/GSE3982_DC_VS_MAC_LPS_STIM_DN
GSE3039_ALPHAALPHA_VS_ALPHABETA_CD8_TCELL_UP	200	175	0.46	1.64	0.041971	0.27523	https://www.gsea-msigdb.org/gsea/msigdb/human/geneset/GSE3039_ALPHAALPHA_VS_ALPHABETA_CD8_TCELL_UP
GSE11961_GERMINAL_CENTER_BCELL_DAY7_VS_PLASMA_CELL_DAY7_UP	200	186	0.43	1.63	0.025292	0.27776	https://www.gsea-msigdb.org/gsea/msigdb/human/geneset/GSE11961_GERMINAL_CENTER_BCELL_DAY7_VS_PLASMA_CELL_DAY7_UP
GSE17301_ACD3_ACD28_VS_ACD3_ACD28_AND_IFNA5_STIM_CD8_TCELL_UP	198	172	0.46	1.63	0.041502	0.27693	https://www.gsea-msigdb.org/gsea/msigdb/human/geneset/GSE17301_ACD3_ACD28_VS_ACD3_ACD28_AND_IFNA5_STIM_CD8_TCELL_UP
GSE13484_12H_UNSTIM_VS_YF17D_VACCINE_STIM_PBMC_DN	198	181	0.49	1.63	0.025316	0.27678	https://www.gsea-msigdb.org/gsea/msigdb/human/geneset/GSE13484_12H_UNSTIM_VS_YF17D_VACCINE_STIM_PBMC_DN
GSE2706_R848_VS_LPS_2H_STIM_DC_DN	187	153	0.44	1.63	0.024014	0.27719	https://www.gsea-msigdb.org/gsea/msigdb/human/geneset/GSE2706_R848_VS_LPS_2H_STIM_DC_DN
GSE24142_EARLY_THYMIC_PROGENITOR_VS_DN2_THYMOCYTE_ADULT_DN	200	183	0.4	1.63	0.011719	0.27831	https://www.gsea-msigdb.org/gsea/msigdb/human/geneset/GSE24142_EARLY_THYMIC_PROGENITOR_VS_DN2_THYMOCYTE_ADULT_DN
GSE34179_THPOK_KO_VS_WT_VA14I_NKTCELL_DN	199	185	0.46	1.63	0.012367	0.27796	https://www.gsea-msigdb.org/gsea/msigdb/human/geneset/GSE34179_THPOK_KO_VS_WT_VA14I_NKTCELL_DN
GSE18791_CTRL_VS_NEWCASTLE_VIRUS_DC_6H_DN	198	177	0.57	1.63	0.055985	0.28009	https://www.gsea-msigdb.org/gsea/msigdb/human/geneset/GSE18791_CTRL_VS_NEWCASTLE_VIRUS_DC_6H_DN
GSE369_SOCS3_KO_VS_IFNG_KO_LIVER_DN	199	172	0.41	1.63	0.015385	0.27878	https://www.gsea-msigdb.org/gsea/msigdb/human/geneset/GSE369_SOCS3_KO_VS_IFNG_KO_LIVER_DN
GSE39820_IL1B_IL6_VS_IL1B_IL6_IL23A_TREATED_CD4_TCELL_DN	200	180	0.42	1.63	0.014706	0.27805	https://www.gsea-msigdb.org/gsea/msigdb/human/geneset/GSE39820_IL1B_IL6_VS_IL1B_IL6_IL23A_TREATED_CD4_TCELL_DN
GSE24972_MARGINAL_ZONE_BCELL_VS_FOLLICULAR_BCELL_IRF8_KO_UP	200	179	0.4	1.63	0.0072993	0.28023	https://www.gsea-msigdb.org/gsea/msigdb/human/geneset/GSE24972_MARGINAL_ZONE_BCELL_VS_FOLLICULAR_BCELL_IRF8_KO_UP
GSE40274_CTRL_VS_FOXP3_AND_HELIOS_TRANSDUCED_ACTIVATED_CD4_TCELL_DN	200	177	0.51	1.63	0.052525	0.27994	https://www.gsea-msigdb.org/gsea/msigdb/human/geneset/GSE40274_CTRL_VS_FOXP3_AND_HELIOS_TRANSDUCED_ACTIVATED_CD4_TCELL_DN
GSE3039_CD4_TCELL_VS_ALPHABETA_CD8_TCELL_UP	200	176	0.45	1.63	0.013514	0.27926	https://www.gsea-msigdb.org/gsea/msigdb/human/geneset/GSE3039_CD4_TCELL_VS_ALPHABETA_CD8_TCELL_UP
GSE2770_TGFB_AND_IL4_ACT_VS_ACT_CD4_TCELL_2H_DN	194	175	0.53	1.63	0.057252	0.27919	https://www.gsea-msigdb.org/gsea/msigdb/human/geneset/GSE2770_TGFB_AND_IL4_ACT_VS_ACT_CD4_TCELL_2H_DN
GSE21774_CD62L_POS_CD56_DIM_VS_CD62L_NEG_CD56_DIM_NK_CELL_DN	199	185	0.43	1.63	0.0052174	0.27919	https://www.gsea-msigdb.org/gsea/msigdb/human/geneset/GSE21774_CD62L_POS_CD56_DIM_VS_CD62L_NEG_CD56_DIM_NK_CELL_DN
GSE40274_CTRL_VS_FOXP3_AND_GATA1_TRANSDUCED_ACTIVATED_CD4_TCELL_UP	141	124	0.46	1.63	0.0055147	0.27811	https://www.gsea-msigdb.org/gsea/msigdb/human/geneset/GSE40274_CTRL_VS_FOXP3_AND_GATA1_TRANSDUCED_ACTIVATED_CD4_TCELL_UP
GSE2405_S_AUREUS_VS_UNTREATED_NEUTROPHIL_DN	199	184	0.51	1.63	0.068627	0.27993	https://www.gsea-msigdb.org/gsea/msigdb/human/geneset/GSE2405_S_AUREUS_VS_UNTREATED_NEUTROPHIL_DN
GSE17721_CTRL_VS_POLYIC_4H_BMDC_DN	200	182	0.44	1.62	0.014467	0.28366	https://www.gsea-msigdb.org/gsea/msigdb/human/geneset/GSE17721_CTRL_VS_POLYIC_4H_BMDC_DN
GSE40666_UNTREATED_VS_IFNA_STIM_STAT1_KO_CD8_TCELL_90MIN_UP	193	160	0.42	1.62	0.0161	0.2831	https://www.gsea-msigdb.org/gsea/msigdb/human/geneset/GSE40666_UNTREATED_VS_IFNA_STIM_STAT1_KO_CD8_TCELL_90MIN_UP
GSE2706_UNSTIM_VS_8H_LPS_DC_DN	198	175	0.52	1.62	0.048417	0.28196	https://www.gsea-msigdb.org/gsea/msigdb/human/geneset/GSE2706_UNSTIM_VS_8H_LPS_DC_DN
GSE22589_HEALTHY_VS_HIV_INFECTED_DC_DN	200	184	0.45	1.62	0.014572	0.28079	https://www.gsea-msigdb.org/gsea/msigdb/human/geneset/GSE22589_HEALTHY_VS_HIV_INFECTED_DC_DN
GSE33292_WT_VS_TCF1_KO_DN3_THYMOCYTE_DN	199	189	0.57	1.62	0.058	0.2797	https://www.gsea-msigdb.org/gsea/msigdb/human/geneset/GSE33292_WT_VS_TCF1_KO_DN3_THYMOCYTE_DN
GSE5589_LPS_AND_IL10_VS_LPS_AND_IL6_STIM_IL6_KO_MACROPHAGE_45MIN_UP	200	178	0.54	1.62	0.039848	0.27852	https://www.gsea-msigdb.org/gsea/msigdb/human/geneset/GSE5589_LPS_AND_IL10_VS_LPS_AND_IL6_STIM_IL6_KO_MACROPHAGE_45MIN_UP
GSE21063_CTRL_VS_ANTI_IGM_STIM_BCELL_16H_UP	199	183	0.48	1.62	0.024341	0.2774	https://www.gsea-msigdb.org/gsea/msigdb/human/geneset/GSE21063_CTRL_VS_ANTI_IGM_STIM_BCELL_16H_UP
GSE13547_CTRL_VS_ANTI_IGM_STIM_BCELL_12H_UP	187	170	0.6	1.62	0.08871	0.27664	https://www.gsea-msigdb.org/gsea/msigdb/human/geneset/GSE13547_CTRL_VS_ANTI_IGM_STIM_BCELL_12H_UP
GSE36888_UNTREATED_VS_IL2_TREATED_TCELL_17H_DN	200	181	0.56	1.62	0.061261	0.27796	https://www.gsea-msigdb.org/gsea/msigdb/human/geneset/GSE36888_UNTREATED_VS_IL2_TREATED_TCELL_17H_DN
GSE24634_TEFF_VS_TCONV_DAY7_IN_CULTURE_UP	200	188	0.55	1.62	0.066929	0.27749	https://www.gsea-msigdb.org/gsea/msigdb/human/geneset/GSE24634_TEFF_VS_TCONV_DAY7_IN_CULTURE_UP
GSE22886_NAIVE_BCELL_VS_BM_PLASMA_CELL_DN	198	174	0.44	1.62	0.034836	0.27859	https://www.gsea-msigdb.org/gsea/msigdb/human/geneset/GSE22886_NAIVE_BCELL_VS_BM_PLASMA_CELL_DN
GSE1460_CD4_THYMOCYTE_VS_THYMIC_STROMAL_CELL_DN	199	183	0.49	1.62	0.0434	0.27747	https://www.gsea-msigdb.org/gsea/msigdb/human/geneset/GSE1460_CD4_THYMOCYTE_VS_THYMIC_STROMAL_CELL_DN
GSE25123_CTRL_VS_IL4_STIM_PPARG_KO_MACROPHAGE_UP	200	176	0.38	1.62	0.013283	0.27656	https://www.gsea-msigdb.org/gsea/msigdb/human/geneset/GSE25123_CTRL_VS_IL4_STIM_PPARG_KO_MACROPHAGE_UP
GSE15750_DAY6_VS_DAY10_TRAF6KO_EFF_CD8_TCELL_UP	200	184	0.61	1.62	0.075665	0.27631	https://www.gsea-msigdb.org/gsea/msigdb/human/geneset/GSE15750_DAY6_VS_DAY10_TRAF6KO_EFF_CD8_TCELL_UP
GSE25123_IL4_VS_IL4_AND_ROSIGLITAZONE_STIM_MACROPHAGE_DAY10_UP	200	186	0.41	1.62	0.030829	0.27622	https://www.gsea-msigdb.org/gsea/msigdb/human/geneset/GSE25123_IL4_VS_IL4_AND_ROSIGLITAZONE_STIM_MACROPHAGE_DAY10_UP
GSE5589_LPS_VS_LPS_AND_IL10_STIM_IL10_KO_MACROPHAGE_45MIN_DN	200	183	0.47	1.62	0.040219	0.27699	https://www.gsea-msigdb.org/gsea/msigdb/human/geneset/GSE5589_LPS_VS_LPS_AND_IL10_STIM_IL10_KO_MACROPHAGE_45MIN_DN
GSE17812_WT_VS_THPOK_KO_MEMORY_CD8_TCELL_DN	200	188	0.44	1.62	0.021654	0.27593	https://www.gsea-msigdb.org/gsea/msigdb/human/geneset/GSE17812_WT_VS_THPOK_KO_MEMORY_CD8_TCELL_DN
GSE23568_CTRL_VS_ID3_TRANSDUCED_CD8_TCELL_DN	199	183	0.49	1.62	0.069106	0.27609	https://www.gsea-msigdb.org/gsea/msigdb/human/geneset/GSE23568_CTRL_VS_ID3_TRANSDUCED_CD8_TCELL_DN
GSE36476_CTRL_VS_TSST_ACT_16H_MEMORY_CD4_TCELL_OLD_DN	200	176	0.54	1.62	0.045545	0.27601	https://www.gsea-msigdb.org/gsea/msigdb/human/geneset/GSE36476_CTRL_VS_TSST_ACT_16H_MEMORY_CD4_TCELL_OLD_DN
GSE33513_TCF7_KO_VS_HET_EARLY_THYMIC_PROGENITOR_UP	199	180	0.37	1.62	0.012048	0.27791	https://www.gsea-msigdb.org/gsea/msigdb/human/geneset/GSE33513_TCF7_KO_VS_HET_EARLY_THYMIC_PROGENITOR_UP
GSE36078_WT_VS_IL1R_KO_LUNG_DC_AFTER_AD5_INF_UP	200	182	0.45	1.62	0.037523	0.27716	https://www.gsea-msigdb.org/gsea/msigdb/human/geneset/GSE36078_WT_VS_IL1R_KO_LUNG_DC_AFTER_AD5_INF_UP
GSE360_LOW_DOSE_B_MALAYI_VS_M_TUBERCULOSIS_DC_DN	199	184	0.55	1.61	0.053506	0.27876	https://www.gsea-msigdb.org/gsea/msigdb/human/geneset/GSE360_LOW_DOSE_B_MALAYI_VS_M_TUBERCULOSIS_DC_DN
GSE6259_FLT3L_INDUCED_VS_WT_SPLENIC_DC_33D1_POS_DN	163	147	0.39	1.61	0.0052265	0.27841	https://www.gsea-msigdb.org/gsea/msigdb/human/geneset/GSE6259_FLT3L_INDUCED_VS_WT_SPLENIC_DC_33D1_POS_DN
GSE18791_CTRL_VS_NEWCASTLE_VIRUS_DC_10H_DN	200	177	0.53	1.61	0.056926	0.27833	https://www.gsea-msigdb.org/gsea/msigdb/human/geneset/GSE18791_CTRL_VS_NEWCASTLE_VIRUS_DC_10H_DN
GSE14350_IL2RB_KO_VS_WT_TEFF_DN	200	186	0.4	1.61	0.0095785	0.27841	https://www.gsea-msigdb.org/gsea/msigdb/human/geneset/GSE14350_IL2RB_KO_VS_WT_TEFF_DN
GSE18281_SUBCAPSULAR_VS_CENTRAL_CORTICAL_REGION_OF_THYMUS_DN	200	181	0.56	1.61	0.06203	0.2774	https://www.gsea-msigdb.org/gsea/msigdb/human/geneset/GSE18281_SUBCAPSULAR_VS_CENTRAL_CORTICAL_REGION_OF_THYMUS_DN
GSE9960_HEALTHY_VS_GRAM_POS_SEPSIS_PBMC_DN	197	168	0.52	1.61	0.034672	0.27758	https://www.gsea-msigdb.org/gsea/msigdb/human/geneset/GSE9960_HEALTHY_VS_GRAM_POS_SEPSIS_PBMC_DN
GSE34156_NOD2_LIGAND_VS_TLR1_TLR2_LIGAND_6H_TREATED_MONOCYTE_UP	200	185	0.47	1.61	0.039063	0.27686	https://www.gsea-msigdb.org/gsea/msigdb/human/geneset/GSE34156_NOD2_LIGAND_VS_TLR1_TLR2_LIGAND_6H_TREATED_MONOCYTE_UP
GSE26669_CTRL_VS_COSTIM_BLOCK_MLR_CD4_TCELL_UP	200	186	0.44	1.61	0.034682	0.2762	https://www.gsea-msigdb.org/gsea/msigdb/human/geneset/GSE26669_CTRL_VS_COSTIM_BLOCK_MLR_CD4_TCELL_UP
GSE7831_1H_VS_4H_CPG_STIM_PDC_DN	199	181	0.43	1.61	0.0055659	0.27511	https://www.gsea-msigdb.org/gsea/msigdb/human/geneset/GSE7831_1H_VS_4H_CPG_STIM_PDC_DN
GSE2706_UNSTIM_VS_8H_R848_DC_DN	197	176	0.55	1.61	0.053309	0.27399	https://www.gsea-msigdb.org/gsea/msigdb/human/geneset/GSE2706_UNSTIM_VS_8H_R848_DC_DN
GSE6269_HEALTHY_VS_STAPH_PNEUMO_INF_PBMC_DN	170	149	0.53	1.61	0.054152	0.27343	https://www.gsea-msigdb.org/gsea/msigdb/human/geneset/GSE6269_HEALTHY_VS_STAPH_PNEUMO_INF_PBMC_DN
GSE43863_TFH_VS_LY6C_INT_CXCR5POS_MEMORY_CD4_TCELL_UP	199	177	0.45	1.61	0.038023	0.27338	https://www.gsea-msigdb.org/gsea/msigdb/human/geneset/GSE43863_TFH_VS_LY6C_INT_CXCR5POS_MEMORY_CD4_TCELL_UP
GSE24142_DN2_VS_DN3_THYMOCYTE_FETAL_UP	200	184	0.45	1.61	0.023853	0.27247	https://www.gsea-msigdb.org/gsea/msigdb/human/geneset/GSE24142_DN2_VS_DN3_THYMOCYTE_FETAL_UP
GSE46606_IRF4_KO_VS_WT_CD40L_IL2_IL5_1DAY_STIMULATED_BCELL_DN	195	168	0.42	1.61	0.012963	0.27176	https://www.gsea-msigdb.org/gsea/msigdb/human/geneset/GSE46606_IRF4_KO_VS_WT_CD40L_IL2_IL5_1DAY_STIMULATED_BCELL_DN
GSE36476_CTRL_VS_TSST_ACT_40H_MEMORY_CD4_TCELL_YOUNG_DN	200	185	0.57	1.61	0.071869	0.27323	https://www.gsea-msigdb.org/gsea/msigdb/human/geneset/GSE36476_CTRL_VS_TSST_ACT_40H_MEMORY_CD4_TCELL_YOUNG_DN
GSE24671_BAKIMULC_VS_SENDAI_VIRUS_INFECTED_MOUSE_SPLENOCYTES_UP	200	183	0.45	1.61	0.032505	0.27248	https://www.gsea-msigdb.org/gsea/msigdb/human/geneset/GSE24671_BAKIMULC_VS_SENDAI_VIRUS_INFECTED_MOUSE_SPLENOCYTES_UP
GSE2706_R848_VS_R848_AND_LPS_2H_STIM_DC_DN	191	171	0.48	1.61	0.055659	0.2732	https://www.gsea-msigdb.org/gsea/msigdb/human/geneset/GSE2706_R848_VS_R848_AND_LPS_2H_STIM_DC_DN
GSE24026_PD1_LIGATION_VS_CTRL_IN_ACT_TCELL_LINE_UP	198	175	0.43	1.61	0.015326	0.27343	https://www.gsea-msigdb.org/gsea/msigdb/human/geneset/GSE24026_PD1_LIGATION_VS_CTRL_IN_ACT_TCELL_LINE_UP
GSE8835_HEALTHY_VS_CLL_CD8_TCELL_DN	200	180	0.44	1.61	0.027539	0.27251	https://www.gsea-msigdb.org/gsea/msigdb/human/geneset/GSE8835_HEALTHY_VS_CLL_CD8_TCELL_DN
GSE9037_CTRL_VS_LPS_4H_STIM_IRAK4_KO_BMDM_DN	200	182	0.46	1.61	0.030769	0.27226	https://www.gsea-msigdb.org/gsea/msigdb/human/geneset/GSE9037_CTRL_VS_LPS_4H_STIM_IRAK4_KO_BMDM_DN
GSE21670_UNTREATED_VS_TGFB_IL6_TREATED_STAT3_KO_CD4_TCELL_UP	200	180	0.47	1.61	0.035714	0.2716	https://www.gsea-msigdb.org/gsea/msigdb/human/geneset/GSE21670_UNTREATED_VS_TGFB_IL6_TREATED_STAT3_KO_CD4_TCELL_UP
GSE46606_IRF4HIGH_VS_WT_CD40L_IL2_IL5_DAY3_STIMULATED_BCELL_DN	200	181	0.4	1.61	0.015066	0.27074	https://www.gsea-msigdb.org/gsea/msigdb/human/geneset/GSE46606_IRF4HIGH_VS_WT_CD40L_IL2_IL5_DAY3_STIMULATED_BCELL_DN
GSE3720_UNSTIM_VS_PMA_STIM_VD1_GAMMADELTA_TCELL_DN	135	123	0.41	1.61	0.01528	0.27405	https://www.gsea-msigdb.org/gsea/msigdb/human/geneset/GSE3720_UNSTIM_VS_PMA_STIM_VD1_GAMMADELTA_TCELL_DN
GSE24142_ADULT_VS_FETAL_DN2_THYMOCYTE_DN	200	176	0.39	1.61	0.0094877	0.27569	https://www.gsea-msigdb.org/gsea/msigdb/human/geneset/GSE24142_ADULT_VS_FETAL_DN2_THYMOCYTE_DN
GSE2770_UNTREATED_VS_TGFB_AND_IL12_TREATED_ACT_CD4_TCELL_2H_DN	199	183	0.37	1.6	0.014433	0.27569	https://www.gsea-msigdb.org/gsea/msigdb/human/geneset/GSE2770_UNTREATED_VS_TGFB_AND_IL12_TREATED_ACT_CD4_TCELL_2H_DN
KAECH_NAIVE_VS_DAY15_EFF_CD8_TCELL_DN	200	184	0.49	1.6	0.057301	0.27507	https://www.gsea-msigdb.org/gsea/msigdb/human/geneset/KAECH_NAIVE_VS_DAY15_EFF_CD8_TCELL_DN
GSE1460_INTRATHYMIC_T_PROGENITOR_VS_DP_THYMOCYTE_UP	198	182	0.42	1.6	0.0092593	0.27542	https://www.gsea-msigdb.org/gsea/msigdb/human/geneset/GSE1460_INTRATHYMIC_T_PROGENITOR_VS_DP_THYMOCYTE_UP
GSE7509_DC_VS_MONOCYTE_DN	200	180	0.45	1.6	0.048964	0.27473	https://www.gsea-msigdb.org/gsea/msigdb/human/geneset/GSE7509_DC_VS_MONOCYTE_DN
GSE39382_IL3_VS_IL3_IL33_TREATED_MAST_CELL_DN	200	178	0.52	1.6	0.045704	0.27386	https://www.gsea-msigdb.org/gsea/msigdb/human/geneset/GSE39382_IL3_VS_IL3_IL33_TREATED_MAST_CELL_DN
GSE17580_UNINFECTED_VS_S_MANSONI_INF_TEFF_DN	200	176	0.42	1.6	0.028143	0.27343	https://www.gsea-msigdb.org/gsea/msigdb/human/geneset/GSE17580_UNINFECTED_VS_S_MANSONI_INF_TEFF_DN
GSE32164_ALTERNATIVELY_ACT_M2_VS_CMYC_INHIBITED_MACROPHAGE_DN	200	177	0.45	1.6	0.055449	0.27525	https://www.gsea-msigdb.org/gsea/msigdb/human/geneset/GSE32164_ALTERNATIVELY_ACT_M2_VS_CMYC_INHIBITED_MACROPHAGE_DN
GSE13522_CTRL_VS_T_CRUZI_Y_STRAIN_INF_SKIN_IFNG_KO_DN	140	129	0.39	1.6	0.0053191	0.27478	https://www.gsea-msigdb.org/gsea/msigdb/human/geneset/GSE13522_CTRL_VS_T_CRUZI_Y_STRAIN_INF_SKIN_IFNG_KO_DN
GSE23505_IL6_IL1_VS_IL6_IL1_IL23_TREATED_CD4_TCELL_UP	200	184	0.44	1.6	0.026718	0.28109	https://www.gsea-msigdb.org/gsea/msigdb/human/geneset/GSE23505_IL6_IL1_VS_IL6_IL1_IL23_TREATED_CD4_TCELL_UP
GSE14699_DELETIONAL_TOLERANCE_VS_ACTIVATED_CD8_TCELL_UP	180	165	0.48	1.6	0.03125	0.28141	https://www.gsea-msigdb.org/gsea/msigdb/human/geneset/GSE14699_DELETIONAL_TOLERANCE_VS_ACTIVATED_CD8_TCELL_UP
GSE28726_NAIVE_VS_ACTIVATED_VA24NEG_NKTCELL_UP	200	177	0.51	1.6	0.043738	0.28048	https://www.gsea-msigdb.org/gsea/msigdb/human/geneset/GSE28726_NAIVE_VS_ACTIVATED_VA24NEG_NKTCELL_UP
GSE24634_NAIVE_CD4_TCELL_VS_DAY3_IL4_CONV_TREG_DN	200	185	0.52	1.6	0.073123	0.28208	https://www.gsea-msigdb.org/gsea/msigdb/human/geneset/GSE24634_NAIVE_CD4_TCELL_VS_DAY3_IL4_CONV_TREG_DN
GSE12366_GC_BCELL_VS_PLASMA_CELL_DN	194	161	0.4	1.6	0.024762	0.28116	https://www.gsea-msigdb.org/gsea/msigdb/human/geneset/GSE12366_GC_BCELL_VS_PLASMA_CELL_DN
GSE1432_CTRL_VS_IFNG_6H_MICROGLIA_DN	200	177	0.58	1.6	0.061753	0.28027	https://www.gsea-msigdb.org/gsea/msigdb/human/geneset/GSE1432_CTRL_VS_IFNG_6H_MICROGLIA_DN
GSE1460_INTRATHYMIC_T_PROGENITOR_VS_CD4_THYMOCYTE_UP	199	181	0.44	1.6	0.03263	0.28055	https://www.gsea-msigdb.org/gsea/msigdb/human/geneset/GSE1460_INTRATHYMIC_T_PROGENITOR_VS_CD4_THYMOCYTE_UP
GSE9650_NAIVE_VS_EFF_CD8_TCELL_DN	199	187	0.46	1.6	0.044231	0.27956	https://www.gsea-msigdb.org/gsea/msigdb/human/geneset/GSE9650_NAIVE_VS_EFF_CD8_TCELL_DN
GSE33424_CD161_INT_VS_NEG_CD8_TCELL_UP	200	181	0.55	1.6	0.065347	0.28176	https://www.gsea-msigdb.org/gsea/msigdb/human/geneset/GSE33424_CD161_INT_VS_NEG_CD8_TCELL_UP
GSE3982_EFF_MEMORY_CD4_TCELL_VS_TH1_DN	199	180	0.49	1.59	0.043564	0.28361	https://www.gsea-msigdb.org/gsea/msigdb/human/geneset/GSE3982_EFF_MEMORY_CD4_TCELL_VS_TH1_DN
GSE17974_IL4_AND_ANTI_IL12_VS_UNTREATED_48H_ACT_CD4_TCELL_DN	196	172	0.46	1.59	0.021622	0.28274	https://www.gsea-msigdb.org/gsea/msigdb/human/geneset/GSE17974_IL4_AND_ANTI_IL12_VS_UNTREATED_48H_ACT_CD4_TCELL_DN
GSE7831_CPG_VS_INFLUENZA_STIM_PDC_4H_DN	200	180	0.38	1.59	0.01209	0.2823	https://www.gsea-msigdb.org/gsea/msigdb/human/geneset/GSE7831_CPG_VS_INFLUENZA_STIM_PDC_4H_DN
GSE13485_DAY7_VS_DAY21_YF17D_VACCINE_PBMC_UP	197	180	0.49	1.59	0.052045	0.28402	https://www.gsea-msigdb.org/gsea/msigdb/human/geneset/GSE13485_DAY7_VS_DAY21_YF17D_VACCINE_PBMC_UP
GSE14415_INDUCED_TREG_VS_FOXP3_KO_INDUCED_TREG_IL2_CULTURE_UP	174	161	0.53	1.59	0.046125	0.28425	https://www.gsea-msigdb.org/gsea/msigdb/human/geneset/GSE14415_INDUCED_TREG_VS_FOXP3_KO_INDUCED_TREG_IL2_CULTURE_UP
GSE18791_CTRL_VS_NEWCASTLE_VIRUS_DC_4H_DN	189	161	0.52	1.59	0.050657	0.28523	https://www.gsea-msigdb.org/gsea/msigdb/human/geneset/GSE18791_CTRL_VS_NEWCASTLE_VIRUS_DC_4H_DN
GSE29618_MONOCYTE_VS_PDC_UP	199	186	0.58	1.59	0.083333	0.28514	https://www.gsea-msigdb.org/gsea/msigdb/human/geneset/GSE29618_MONOCYTE_VS_PDC_UP
GSE21546_ELK1_KO_VS_SAP1A_KO_AND_ELK1_KO_DP_THYMOCYTES_UP	197	163	0.45	1.59	0.060543	0.28416	https://www.gsea-msigdb.org/gsea/msigdb/human/geneset/GSE21546_ELK1_KO_VS_SAP1A_KO_AND_ELK1_KO_DP_THYMOCYTES_UP
GSE14415_INDUCED_TREG_VS_FAILED_INDUCED_TREG_DN	178	167	0.5	1.59	0.045455	0.28527	https://www.gsea-msigdb.org/gsea/msigdb/human/geneset/GSE14415_INDUCED_TREG_VS_FAILED_INDUCED_TREG_DN
GSE41867_DAY6_EFFECTOR_VS_DAY30_EXHAUSTED_CD8_TCELL_LCMV_CLONE13_UP	200	182	0.46	1.59	0.03301	0.28571	https://www.gsea-msigdb.org/gsea/msigdb/human/geneset/GSE41867_DAY6_EFFECTOR_VS_DAY30_EXHAUSTED_CD8_TCELL_LCMV_CLONE13_UP
GSE36888_UNTREATED_VS_IL2_TREATED_STAT5_AB_KNOCKIN_TCELL_2H_UP	200	184	0.59	1.59	0.072072	0.28478	https://www.gsea-msigdb.org/gsea/msigdb/human/geneset/GSE36888_UNTREATED_VS_IL2_TREATED_STAT5_AB_KNOCKIN_TCELL_2H_UP
GSE13484_UNSTIM_VS_YF17D_VACCINE_STIM_PBMC_DN	200	186	0.57	1.59	0.037879	0.28384	https://www.gsea-msigdb.org/gsea/msigdb/human/geneset/GSE13484_UNSTIM_VS_YF17D_VACCINE_STIM_PBMC_DN
GSE37301_RAG2_KO_VS_RAG2_AND_ETS1_KO_NK_CELL_UP	200	181	0.43	1.59	0.018116	0.28375	https://www.gsea-msigdb.org/gsea/msigdb/human/geneset/GSE37301_RAG2_KO_VS_RAG2_AND_ETS1_KO_NK_CELL_UP
GSE360_L_DONOVANI_VS_M_TUBERCULOSIS_MAC_DN	199	191	0.45	1.59	0.051565	0.28316	https://www.gsea-msigdb.org/gsea/msigdb/human/geneset/GSE360_L_DONOVANI_VS_M_TUBERCULOSIS_MAC_DN
GSE15330_MEGAKARYOCYTE_ERYTHROID_VS_GRANULOCYTE_MONOCYTE_PROGENITOR_UP	178	162	0.49	1.59	0.06203	0.28239	https://www.gsea-msigdb.org/gsea/msigdb/human/geneset/GSE15330_MEGAKARYOCYTE_ERYTHROID_VS_GRANULOCYTE_MONOCYTE_PROGENITOR_UP
GSE14415_NATURAL_TREG_VS_TCONV_DN	180	164	0.52	1.59	0.10569	0.28265	https://www.gsea-msigdb.org/gsea/msigdb/human/geneset/GSE14415_NATURAL_TREG_VS_TCONV_DN
GSE24634_IL4_VS_CTRL_TREATED_NAIVE_CD4_TCELL_DAY3_DN	200	180	0.55	1.59	0.051429	0.28179	https://www.gsea-msigdb.org/gsea/msigdb/human/geneset/GSE24634_IL4_VS_CTRL_TREATED_NAIVE_CD4_TCELL_DAY3_DN
GSE411_WT_VS_SOCS3_KO_MACROPHAGE_IL6_STIM_100MIN_UP	200	187	0.44	1.59	0.049407	0.28102	https://www.gsea-msigdb.org/gsea/msigdb/human/geneset/GSE411_WT_VS_SOCS3_KO_MACROPHAGE_IL6_STIM_100MIN_UP
GSE2585_CTEC_VS_MTEC_THYMUS_DN	200	187	0.43	1.59	0.02911	0.2807	https://www.gsea-msigdb.org/gsea/msigdb/human/geneset/GSE2585_CTEC_VS_MTEC_THYMUS_DN
GSE3720_VD1_VS_VD2_GAMMADELTA_TCELL_UP	198	182	0.41	1.59	0.013462	0.28099	https://www.gsea-msigdb.org/gsea/msigdb/human/geneset/GSE3720_VD1_VS_VD2_GAMMADELTA_TCELL_UP
GSE36888_UNTREATED_VS_IL2_TREATED_TCELL_6H_UP	195	170	0.53	1.59	0.067273	0.28016	https://www.gsea-msigdb.org/gsea/msigdb/human/geneset/GSE36888_UNTREATED_VS_IL2_TREATED_TCELL_6H_UP
GSE360_DC_VS_MAC_M_TUBERCULOSIS_UP	196	189	0.44	1.59	0.048544	0.28027	https://www.gsea-msigdb.org/gsea/msigdb/human/geneset/GSE360_DC_VS_MAC_M_TUBERCULOSIS_UP
GSE15324_ELF4_KO_VS_WT_NAIVE_CD8_TCELL_UP	200	181	0.37	1.59	0.010989	0.27982	https://www.gsea-msigdb.org/gsea/msigdb/human/geneset/GSE15324_ELF4_KO_VS_WT_NAIVE_CD8_TCELL_UP
GSE14415_TCONV_VS_FOXP3_KO_INDUCED_TREG_DN	185	160	0.59	1.59	0.076605	0.27905	https://www.gsea-msigdb.org/gsea/msigdb/human/geneset/GSE14415_TCONV_VS_FOXP3_KO_INDUCED_TREG_DN
GSE37534_UNTREATED_VS_PIOGLITAZONE_TREATED_CD4_TCELL_PPARG1_AND_FOXP3_TRASDUCED_DN	200	181	0.52	1.58	0.05315	0.28098	https://www.gsea-msigdb.org/gsea/msigdb/human/geneset/GSE37534_UNTREATED_VS_PIOGLITAZONE_TREATED_CD4_TCELL_PPARG1_AND_FOXP3_TRASDUCED_DN
GSE22140_GERMFREE_VS_SPF_ARTHRITIC_MOUSE_CD4_TCELL_DN	199	179	0.49	1.58	0.060547	0.28098	https://www.gsea-msigdb.org/gsea/msigdb/human/geneset/GSE22140_GERMFREE_VS_SPF_ARTHRITIC_MOUSE_CD4_TCELL_DN
GSE9946_IMMATURE_VS_PROSTAGLANDINE2_TREATED_MATURE_DC_DN	147	132	0.37	1.58	0.0055556	0.28032	https://www.gsea-msigdb.org/gsea/msigdb/human/geneset/GSE9946_IMMATURE_VS_PROSTAGLANDINE2_TREATED_MATURE_DC_DN
GSE24634_TREG_VS_TCONV_POST_DAY7_IL4_CONVERSION_UP	200	183	0.51	1.58	0.090535	0.27963	https://www.gsea-msigdb.org/gsea/msigdb/human/geneset/GSE24634_TREG_VS_TCONV_POST_DAY7_IL4_CONVERSION_UP
GSE36476_CTRL_VS_TSST_ACT_16H_MEMORY_CD4_TCELL_YOUNG_DN	200	182	0.48	1.58	0.048096	0.27898	https://www.gsea-msigdb.org/gsea/msigdb/human/geneset/GSE36476_CTRL_VS_TSST_ACT_16H_MEMORY_CD4_TCELL_YOUNG_DN
GSE30971_WBP7_HET_VS_KO_MACROPHAGE_DN	199	183	0.5	1.58	0.054577	0.28003	https://www.gsea-msigdb.org/gsea/msigdb/human/geneset/GSE30971_WBP7_HET_VS_KO_MACROPHAGE_DN
GSE40274_CTRL_VS_IRF4_TRANSDUCED_ACTIVATED_CD4_TCELL_UP	162	148	0.41	1.58	0.013084	0.28007	https://www.gsea-msigdb.org/gsea/msigdb/human/geneset/GSE40274_CTRL_VS_IRF4_TRANSDUCED_ACTIVATED_CD4_TCELL_UP
GSE42021_CD24INT_VS_CD24LOW_TREG_THYMUS_DN	196	176	0.43	1.58	0.026217	0.28174	https://www.gsea-msigdb.org/gsea/msigdb/human/geneset/GSE42021_CD24INT_VS_CD24LOW_TREG_THYMUS_DN
GSE13484_3H_UNSTIM_VS_YF17D_VACCINE_STIM_PBMC_DN	198	186	0.52	1.58	0.055453	0.28262	https://www.gsea-msigdb.org/gsea/msigdb/human/geneset/GSE13484_3H_UNSTIM_VS_YF17D_VACCINE_STIM_PBMC_DN
GSE45365_NK_CELL_VS_CD11B_DC_DN	199	188	0.6	1.58	0.075972	0.28272	https://www.gsea-msigdb.org/gsea/msigdb/human/geneset/GSE45365_NK_CELL_VS_CD11B_DC_DN
GSE22886_DAY0_VS_DAY1_MONOCYTE_IN_CULTURE_DN	200	191	0.56	1.58	0.071942	0.28205	https://www.gsea-msigdb.org/gsea/msigdb/human/geneset/GSE22886_DAY0_VS_DAY1_MONOCYTE_IN_CULTURE_DN
GSE41867_NAIVE_VS_DAY30_LCMV_CLONE13_EXHAUSTED_CD8_TCELL_UP	192	167	0.51	1.58	0.055652	0.28235	https://www.gsea-msigdb.org/gsea/msigdb/human/geneset/GSE41867_NAIVE_VS_DAY30_LCMV_CLONE13_EXHAUSTED_CD8_TCELL_UP
GSE36009_UNSTIM_VS_LPS_STIM_DC_UP	200	173	0.39	1.58	0.025641	0.28181	https://www.gsea-msigdb.org/gsea/msigdb/human/geneset/GSE36009_UNSTIM_VS_LPS_STIM_DC_UP
GSE20715_0H_VS_24H_OZONE_LUNG_DN	200	189	0.4	1.58	0.028986	0.28127	https://www.gsea-msigdb.org/gsea/msigdb/human/geneset/GSE20715_0H_VS_24H_OZONE_LUNG_DN
GSE7548_DAY7_VS_DAY28_PCC_IMMUNIZATION_CD4_TCELL_DN	199	176	0.39	1.58	0.019027	0.28038	https://www.gsea-msigdb.org/gsea/msigdb/human/geneset/GSE7548_DAY7_VS_DAY28_PCC_IMMUNIZATION_CD4_TCELL_DN
GSE24081_CONTROLLER_VS_PROGRESSOR_HIV_SPECIFIC_CD8_TCELL_DN	197	176	0.43	1.58	0.033149	0.27967	https://www.gsea-msigdb.org/gsea/msigdb/human/geneset/GSE24081_CONTROLLER_VS_PROGRESSOR_HIV_SPECIFIC_CD8_TCELL_DN
GSE16450_IMMATURE_VS_MATURE_NEURON_CELL_LINE_DN	198	184	0.5	1.58	0.076628	0.27984	https://www.gsea-msigdb.org/gsea/msigdb/human/geneset/GSE16450_IMMATURE_VS_MATURE_NEURON_CELL_LINE_DN
GSE13522_WT_VS_IFNAR_KO_SKING_T_CRUZI_Y_STRAIN_INF_UP	200	182	0.46	1.58	0.042751	0.28028	https://www.gsea-msigdb.org/gsea/msigdb/human/geneset/GSE13522_WT_VS_IFNAR_KO_SKING_T_CRUZI_Y_STRAIN_INF_UP
GSE42021_TREG_PLN_VS_CD24LO_TREG_THYMUS_DN	197	168	0.46	1.58	0.050505	0.28028	https://www.gsea-msigdb.org/gsea/msigdb/human/geneset/GSE42021_TREG_PLN_VS_CD24LO_TREG_THYMUS_DN
GSE42088_UNINF_VS_LEISHMANIA_INF_DC_2H_UP	200	185	0.5	1.58	0.048964	0.27962	https://www.gsea-msigdb.org/gsea/msigdb/human/geneset/GSE42088_UNINF_VS_LEISHMANIA_INF_DC_2H_UP
GSE41087_WT_VS_FOXP3_MUT_ANTI_CD3_CD28_STIM_CD4_TCELL_DN	200	171	0.44	1.58	0.061024	0.27895	https://www.gsea-msigdb.org/gsea/msigdb/human/geneset/GSE41087_WT_VS_FOXP3_MUT_ANTI_CD3_CD28_STIM_CD4_TCELL_DN
GSE35825_IFNA_VS_IFNG_STIM_MACROPHAGE_UP	163	155	0.51	1.58	0.061453	0.28118	https://www.gsea-msigdb.org/gsea/msigdb/human/geneset/GSE35825_IFNA_VS_IFNG_STIM_MACROPHAGE_UP
GSE557_CIITA_KO_VS_I_AB_KO_DC_UP	200	183	0.4	1.58	0.016729	0.28087	https://www.gsea-msigdb.org/gsea/msigdb/human/geneset/GSE557_CIITA_KO_VS_I_AB_KO_DC_UP
GSE6259_FLT3L_INDUCED_DEC205_POS_DC_VS_BCELL_DN	170	151	0.5	1.58	0.032567	0.28138	https://www.gsea-msigdb.org/gsea/msigdb/human/geneset/GSE6259_FLT3L_INDUCED_DEC205_POS_DC_VS_BCELL_DN
GSE6269_E_COLI_VS_STREP_PNEUMO_INF_PBMC_DN	169	144	0.48	1.58	0.042105	0.28067	https://www.gsea-msigdb.org/gsea/msigdb/human/geneset/GSE6269_E_COLI_VS_STREP_PNEUMO_INF_PBMC_DN
GSE35685_CD34POS_CD10NEG_CD62LPOS_VS_CD34POS_CD10POS_BONE_MARROW_DN	200	186	0.5	1.58	0.05303	0.28038	https://www.gsea-msigdb.org/gsea/msigdb/human/geneset/GSE35685_CD34POS_CD10NEG_CD62LPOS_VS_CD34POS_CD10POS_BONE_MARROW_DN
GSE43955_1H_VS_60H_ACT_CD4_TCELL_WITH_TGFB_IL6_DN	200	180	0.4	1.58	0.012704	0.27978	https://www.gsea-msigdb.org/gsea/msigdb/human/geneset/GSE43955_1H_VS_60H_ACT_CD4_TCELL_WITH_TGFB_IL6_DN
GSE41176_UNSTIM_VS_ANTI_IGM_STIM_TAK1_KO_BCELL_24H_DN	199	185	0.48	1.57	0.052356	0.2811	https://www.gsea-msigdb.org/gsea/msigdb/human/geneset/GSE41176_UNSTIM_VS_ANTI_IGM_STIM_TAK1_KO_BCELL_24H_DN
GSE2770_UNTREATED_VS_IL4_TREATED_ACT_CD4_TCELL_2H_UP	200	181	0.39	1.57	0.0056818	0.28024	https://www.gsea-msigdb.org/gsea/msigdb/human/geneset/GSE2770_UNTREATED_VS_IL4_TREATED_ACT_CD4_TCELL_2H_UP
GSE14415_INDUCED_TREG_VS_TCONV_UP	179	157	0.56	1.57	0.089397	0.2799	https://www.gsea-msigdb.org/gsea/msigdb/human/geneset/GSE14415_INDUCED_TREG_VS_TCONV_UP
GSE39820_IL1B_IL6_VS_IL1B_IL6_IL23A_TREATED_CD4_TCELL_UP	199	178	0.36	1.57	0.0069565	0.28045	https://www.gsea-msigdb.org/gsea/msigdb/human/geneset/GSE39820_IL1B_IL6_VS_IL1B_IL6_IL23A_TREATED_CD4_TCELL_UP
GSE2585_CD80_HIGH_VS_LOW_AIRE_KO_MTEC_UP	200	183	0.43	1.57	0.03367	0.28087	https://www.gsea-msigdb.org/gsea/msigdb/human/geneset/GSE2585_CD80_HIGH_VS_LOW_AIRE_KO_MTEC_UP
GSE17721_LPS_VS_CPG_16H_BMDC_UP	200	178	0.4	1.57	0.01259	0.28135	https://www.gsea-msigdb.org/gsea/msigdb/human/geneset/GSE17721_LPS_VS_CPG_16H_BMDC_UP
GSE41176_UNSTIM_VS_ANTI_IGM_STIM_BCELL_1H_UP	197	187	0.55	1.57	0.079365	0.28409	https://www.gsea-msigdb.org/gsea/msigdb/human/geneset/GSE41176_UNSTIM_VS_ANTI_IGM_STIM_BCELL_1H_UP
GSE23568_ID3_KO_VS_WT_CD8_TCELL_UP	199	181	0.47	1.57	0.063525	0.28545	https://www.gsea-msigdb.org/gsea/msigdb/human/geneset/GSE23568_ID3_KO_VS_WT_CD8_TCELL_UP
GSE16451_CTRL_VS_WEST_EQUINE_ENC_VIRUS_IMMATURE_NEURON_CELL_LINE_DN	200	169	0.46	1.57	0.050302	0.28479	https://www.gsea-msigdb.org/gsea/msigdb/human/geneset/GSE16451_CTRL_VS_WEST_EQUINE_ENC_VIRUS_IMMATURE_NEURON_CELL_LINE_DN
GSE9006_1MONTH_VS_4MONTH_POST_TYPE_1_DIABETES_DX_PBMC_UP	198	181	0.42	1.57	0.038394	0.2842	https://www.gsea-msigdb.org/gsea/msigdb/human/geneset/GSE9006_1MONTH_VS_4MONTH_POST_TYPE_1_DIABETES_DX_PBMC_UP
GSE17721_LPS_VS_CPG_24H_BMDC_DN	200	189	0.39	1.57	0.023941	0.28381	https://www.gsea-msigdb.org/gsea/msigdb/human/geneset/GSE17721_LPS_VS_CPG_24H_BMDC_DN
GSE2405_HEAT_KILLED_LYSATE_VS_LIVE_A_PHAGOCYTOPHILUM_STIM_NEUTROPHIL_24H_UP	200	191	0.43	1.57	0.050373	0.28349	https://www.gsea-msigdb.org/gsea/msigdb/human/geneset/GSE2405_HEAT_KILLED_LYSATE_VS_LIVE_A_PHAGOCYTOPHILUM_STIM_NEUTROPHIL_24H_UP
GSE29618_MONOCYTE_VS_MDC_UP	200	184	0.57	1.57	0.078995	0.28358	https://www.gsea-msigdb.org/gsea/msigdb/human/geneset/GSE29618_MONOCYTE_VS_MDC_UP
GSE3337_CTRL_VS_4H_IFNG_IN_CD8POS_DC_DN	200	183	0.46	1.57	0.056641	0.28441	https://www.gsea-msigdb.org/gsea/msigdb/human/geneset/GSE3337_CTRL_VS_4H_IFNG_IN_CD8POS_DC_DN
GSE5679_CTRL_VS_PPARG_LIGAND_ROSIGLITAZONE_TREATED_DC_UP	200	178	0.57	1.57	0.073022	0.28486	https://www.gsea-msigdb.org/gsea/msigdb/human/geneset/GSE5679_CTRL_VS_PPARG_LIGAND_ROSIGLITAZONE_TREATED_DC_UP
GSE35825_UNTREATED_VS_IFNA_STIM_MACROPHAGE_DN	169	155	0.48	1.57	0.060662	0.28521	https://www.gsea-msigdb.org/gsea/msigdb/human/geneset/GSE35825_UNTREATED_VS_IFNA_STIM_MACROPHAGE_DN
GSE4748_CTRL_VS_CYANOBACTERIUM_LPSLIKE_STIM_DC_3H_DN	200	181	0.48	1.57	0.057915	0.28496	https://www.gsea-msigdb.org/gsea/msigdb/human/geneset/GSE4748_CTRL_VS_CYANOBACTERIUM_LPSLIKE_STIM_DC_3H_DN
GSE29618_MONOCYTE_VS_PDC_DAY7_FLU_VACCINE_UP	200	191	0.55	1.57	0.10071	0.28453	https://www.gsea-msigdb.org/gsea/msigdb/human/geneset/GSE29618_MONOCYTE_VS_PDC_DAY7_FLU_VACCINE_UP
GSE2706_2H_VS_8H_LPS_STIM_DC_DN	194	163	0.48	1.57	0.063584	0.28397	https://www.gsea-msigdb.org/gsea/msigdb/human/geneset/GSE2706_2H_VS_8H_LPS_STIM_DC_DN
GSE17974_CTRL_VS_ACT_IL4_AND_ANTI_IL12_6H_CD4_TCELL_DN	197	176	0.45	1.56	0.04	0.28744	https://www.gsea-msigdb.org/gsea/msigdb/human/geneset/GSE17974_CTRL_VS_ACT_IL4_AND_ANTI_IL12_6H_CD4_TCELL_DN
GSE22140_GERMFREE_VS_SPF_ARTHRITIC_MOUSE_CD4_TCELL_UP	200	189	0.49	1.56	0.046931	0.28744	https://www.gsea-msigdb.org/gsea/msigdb/human/geneset/GSE22140_GERMFREE_VS_SPF_ARTHRITIC_MOUSE_CD4_TCELL_UP
GSE32901_NAIVE_VS_TH17_NEG_CD4_TCELL_UP	172	159	0.5	1.56	0.059813	0.28792	https://www.gsea-msigdb.org/gsea/msigdb/human/geneset/GSE32901_NAIVE_VS_TH17_NEG_CD4_TCELL_UP
GSE29618_MONOCYTE_VS_MDC_DAY7_FLU_VACCINE_UP	200	188	0.56	1.56	0.082585	0.28843	https://www.gsea-msigdb.org/gsea/msigdb/human/geneset/GSE29618_MONOCYTE_VS_MDC_DAY7_FLU_VACCINE_UP
GSE2826_XID_VS_BTK_KO_BCELL_DN	200	184	0.36	1.56	0.0094877	0.28794	https://www.gsea-msigdb.org/gsea/msigdb/human/geneset/GSE2826_XID_VS_BTK_KO_BCELL_DN
GSE43700_UNTREATED_VS_IL10_TREATED_PBMC_DN	200	184	0.37	1.56	0.029412	0.28727	https://www.gsea-msigdb.org/gsea/msigdb/human/geneset/GSE43700_UNTREATED_VS_IL10_TREATED_PBMC_DN
GSE7218_IGM_VS_IGG_SIGNAL_THGOUGH_ANTIGEN_BCELL_DN	170	160	0.53	1.56	0.063098	0.28652	https://www.gsea-msigdb.org/gsea/msigdb/human/geneset/GSE7218_IGM_VS_IGG_SIGNAL_THGOUGH_ANTIGEN_BCELL_DN
GSE43955_10H_VS_60H_ACT_CD4_TCELL_WITH_TGFB_IL6_DN	200	186	0.41	1.56	0.023973	0.2906	https://www.gsea-msigdb.org/gsea/msigdb/human/geneset/GSE43955_10H_VS_60H_ACT_CD4_TCELL_WITH_TGFB_IL6_DN
GSE2706_2H_VS_8H_R848_STIM_DC_DN	196	171	0.46	1.56	0.05	0.28992	https://www.gsea-msigdb.org/gsea/msigdb/human/geneset/GSE2706_2H_VS_8H_R848_STIM_DC_DN
GSE9006_TYPE_1_DIABETES_AT_DX_VS_4MONTH_POST_DX_PBMC_UP	200	189	0.49	1.56	0.077947	0.29287	https://www.gsea-msigdb.org/gsea/msigdb/human/geneset/GSE9006_TYPE_1_DIABETES_AT_DX_VS_4MONTH_POST_DX_PBMC_UP
GSE17580_TREG_VS_TEFF_UP	200	186	0.37	1.56	0.0074906	0.29224	https://www.gsea-msigdb.org/gsea/msigdb/human/geneset/GSE17580_TREG_VS_TEFF_UP
GSE9650_EFFECTOR_VS_MEMORY_CD8_TCELL_UP	199	183	0.45	1.56	0.064706	0.29158	https://www.gsea-msigdb.org/gsea/msigdb/human/geneset/GSE9650_EFFECTOR_VS_MEMORY_CD8_TCELL_UP
GSE36826_WT_VS_IL1R_KO_SKIN_STAPH_AUREUS_INF_DN	200	175	0.51	1.56	0.063177	0.29097	https://www.gsea-msigdb.org/gsea/msigdb/human/geneset/GSE36826_WT_VS_IL1R_KO_SKIN_STAPH_AUREUS_INF_DN
GSE21927_SPLEEN_C57BL6_VS_4T1_TUMOR_BALBC_MONOCYTES_DN	200	183	0.49	1.56	0.088	0.29229	https://www.gsea-msigdb.org/gsea/msigdb/human/geneset/GSE21927_SPLEEN_C57BL6_VS_4T1_TUMOR_BALBC_MONOCYTES_DN
GSE40655_FOXO1_KO_VS_WT_NTREG_DN	200	178	0.4	1.56	0.023207	0.29147	https://www.gsea-msigdb.org/gsea/msigdb/human/geneset/GSE40655_FOXO1_KO_VS_WT_NTREG_DN
GSE18791_CTRL_VS_NEWCASTLE_VIRUS_DC_16H_DN	195	172	0.45	1.56	0.054845	0.29093	https://www.gsea-msigdb.org/gsea/msigdb/human/geneset/GSE18791_CTRL_VS_NEWCASTLE_VIRUS_DC_16H_DN
GSE39022_LN_VS_SPLEEN_DC_UP	199	179	0.39	1.56	0.027624	0.29057	https://www.gsea-msigdb.org/gsea/msigdb/human/geneset/GSE39022_LN_VS_SPLEEN_DC_UP
GSE10273_LOW_IL7_VS_HIGH_IL7_AND_IRF4_IN_IRF4_8_NULL_PRE_BCELL_UP	200	184	0.4	1.56	0.026217	0.28999	https://www.gsea-msigdb.org/gsea/msigdb/human/geneset/GSE10273_LOW_IL7_VS_HIGH_IL7_AND_IRF4_IN_IRF4_8_NULL_PRE_BCELL_UP
GSE24634_TEFF_VS_TCONV_DAY5_IN_CULTURE_UP	200	186	0.56	1.56	0.08016	0.28949	https://www.gsea-msigdb.org/gsea/msigdb/human/geneset/GSE24634_TEFF_VS_TCONV_DAY5_IN_CULTURE_UP
GSE36826_NORMAL_VS_STAPH_AUREUS_INF_SKIN_UP	198	179	0.49	1.56	0.0625	0.2896	https://www.gsea-msigdb.org/gsea/msigdb/human/geneset/GSE36826_NORMAL_VS_STAPH_AUREUS_INF_SKIN_UP
GSE13493_DP_VS_CD4INTCD8POS_THYMOCYTE_DN	199	178	0.39	1.56	0.023392	0.29002	https://www.gsea-msigdb.org/gsea/msigdb/human/geneset/GSE13493_DP_VS_CD4INTCD8POS_THYMOCYTE_DN
GSE37533_UNTREATED_VS_PIOGLIZATONE_TREATED_CD4_TCELL_FOXP3_TRASDUCED_CD4_TCELL_DN	162	151	0.35	1.56	0	0.29057	https://www.gsea-msigdb.org/gsea/msigdb/human/geneset/GSE37533_UNTREATED_VS_PIOGLIZATONE_TREATED_CD4_TCELL_FOXP3_TRASDUCED_CD4_TCELL_DN
GSE16755_CTRL_VS_IFNA_TREATED_MAC_DN	199	177	0.54	1.55	0.086042	0.29123	https://www.gsea-msigdb.org/gsea/msigdb/human/geneset/GSE16755_CTRL_VS_IFNA_TREATED_MAC_DN
GSE21360_NAIVE_VS_SECONDARY_MEMORY_CD8_TCELL_UP	183	176	0.52	1.55	0.064799	0.29093	https://www.gsea-msigdb.org/gsea/msigdb/human/geneset/GSE21360_NAIVE_VS_SECONDARY_MEMORY_CD8_TCELL_UP
GSE3982_NKCELL_VS_TH1_DN	200	181	0.48	1.55	0.07529	0.29081	https://www.gsea-msigdb.org/gsea/msigdb/human/geneset/GSE3982_NKCELL_VS_TH1_DN
GSE7852_LN_VS_FAT_TCONV_DN	200	185	0.46	1.55	0.059034	0.29001	https://www.gsea-msigdb.org/gsea/msigdb/human/geneset/GSE7852_LN_VS_FAT_TCONV_DN
GSE2128_CTRL_VS_MIMETOPE_NEGATIVE_SELECTION_DP_THYMOCYTE_C57BL6_UP	191	166	0.43	1.55	0.050086	0.28979	https://www.gsea-msigdb.org/gsea/msigdb/human/geneset/GSE2128_CTRL_VS_MIMETOPE_NEGATIVE_SELECTION_DP_THYMOCYTE_C57BL6_UP
GSE30971_WBP7_HET_VS_KO_MACROPHAGE_4H_LPS_STIM_UP	199	168	0.54	1.55	0.073171	0.28928	https://www.gsea-msigdb.org/gsea/msigdb/human/geneset/GSE30971_WBP7_HET_VS_KO_MACROPHAGE_4H_LPS_STIM_UP
GSE5679_CTRL_VS_RARA_AGONIST_AM580_TREATED_DC_UP	200	178	0.55	1.55	0.070833	0.28919	https://www.gsea-msigdb.org/gsea/msigdb/human/geneset/GSE5679_CTRL_VS_RARA_AGONIST_AM580_TREATED_DC_UP
GSE36891_UNSTIM_VS_POLYIC_TLR3_STIM_PERITONEAL_MACROPHAGE_UP	149	143	0.48	1.55	0.060914	0.28853	https://www.gsea-msigdb.org/gsea/msigdb/human/geneset/GSE36891_UNSTIM_VS_POLYIC_TLR3_STIM_PERITONEAL_MACROPHAGE_UP
GSE43955_1H_VS_42H_ACT_CD4_TCELL_WITH_TGFB_IL6_DN	200	187	0.38	1.55	0.028319	0.28859	https://www.gsea-msigdb.org/gsea/msigdb/human/geneset/GSE43955_1H_VS_42H_ACT_CD4_TCELL_WITH_TGFB_IL6_DN
GSE25087_FETAL_VS_ADULT_TREG_UP	198	180	0.42	1.55	0.043738	0.28842	https://www.gsea-msigdb.org/gsea/msigdb/human/geneset/GSE25087_FETAL_VS_ADULT_TREG_UP
GSE360_LOW_DOSE_B_MALAYI_VS_M_TUBERCULOSIS_MAC_DN	199	183	0.42	1.55	0.025594	0.2881	https://www.gsea-msigdb.org/gsea/msigdb/human/geneset/GSE360_LOW_DOSE_B_MALAYI_VS_M_TUBERCULOSIS_MAC_DN
GSE36826_WT_VS_IL1R_KO_SKIN_STAPH_AUREUS_INF_UP	200	180	0.52	1.55	0.078838	0.28889	https://www.gsea-msigdb.org/gsea/msigdb/human/geneset/GSE36826_WT_VS_IL1R_KO_SKIN_STAPH_AUREUS_INF_UP
GSE29618_PDC_VS_MDC_DAY7_FLU_VACCINE_DN	200	191	0.55	1.55	0.09009	0.29271	https://www.gsea-msigdb.org/gsea/msigdb/human/geneset/GSE29618_PDC_VS_MDC_DAY7_FLU_VACCINE_DN
GSE30971_WBP7_HET_VS_KO_MACROPHAGE_2H_LPS_STIM_DN	198	188	0.49	1.55	0.070053	0.29414	https://www.gsea-msigdb.org/gsea/msigdb/human/geneset/GSE30971_WBP7_HET_VS_KO_MACROPHAGE_2H_LPS_STIM_DN
GSE21670_UNTREATED_VS_IL6_TREATED_STAT3_KO_CD4_TCELL_DN	197	188	0.57	1.55	0.07529	0.29553	https://www.gsea-msigdb.org/gsea/msigdb/human/geneset/GSE21670_UNTREATED_VS_IL6_TREATED_STAT3_KO_CD4_TCELL_DN
GSE360_L_DONOVANI_VS_T_GONDII_MAC_UP	199	180	0.37	1.55	0.017094	0.2956	https://www.gsea-msigdb.org/gsea/msigdb/human/geneset/GSE360_L_DONOVANI_VS_T_GONDII_MAC_UP
GSE29618_PDC_VS_MDC_DN	200	190	0.56	1.55	0.094545	0.29521	https://www.gsea-msigdb.org/gsea/msigdb/human/geneset/GSE29618_PDC_VS_MDC_DN
GSE10325_BCELL_VS_MYELOID_DN	200	186	0.52	1.55	0.10035	0.29556	https://www.gsea-msigdb.org/gsea/msigdb/human/geneset/GSE10325_BCELL_VS_MYELOID_DN
GSE22432_MULTIPOTENT_PROGENITOR_VS_CDC_UP	199	180	0.37	1.55	0.0018315	0.29489	https://www.gsea-msigdb.org/gsea/msigdb/human/geneset/GSE22432_MULTIPOTENT_PROGENITOR_VS_CDC_UP
GSE17721_LPS_VS_GARDIQUIMOD_1H_BMDC_UP	200	184	0.35	1.55	0.0051993	0.29639	https://www.gsea-msigdb.org/gsea/msigdb/human/geneset/GSE17721_LPS_VS_GARDIQUIMOD_1H_BMDC_UP
GSE15330_LYMPHOID_MULTIPOTENT_VS_MEGAKARYOCYTE_ERYTHROID_PROGENITOR_IKAROS_KO_DN	179	164	0.49	1.55	0.088725	0.29601	https://www.gsea-msigdb.org/gsea/msigdb/human/geneset/GSE15330_LYMPHOID_MULTIPOTENT_VS_MEGAKARYOCYTE_ERYTHROID_PROGENITOR_IKAROS_KO_DN
GSE24574_BCL6_LOW_TFH_VS_TCONV_CD4_TCELL_DN	200	180	0.51	1.54	0.087398	0.29717	https://www.gsea-msigdb.org/gsea/msigdb/human/geneset/GSE24574_BCL6_LOW_TFH_VS_TCONV_CD4_TCELL_DN
GSE38681_WT_VS_LYL1_KO_LYMPHOID_PRIMED_MULTIPOTENT_PROGENITOR_DN	200	181	0.52	1.54	0.095146	0.29705	https://www.gsea-msigdb.org/gsea/msigdb/human/geneset/GSE38681_WT_VS_LYL1_KO_LYMPHOID_PRIMED_MULTIPOTENT_PROGENITOR_DN
GSE26488_WT_VS_HDAC7_DELTAP_TG_OT2_THYMOCYTE_WITH_PEPTIDE_INJECTION_DN	199	185	0.42	1.54	0.044248	0.29775	https://www.gsea-msigdb.org/gsea/msigdb/human/geneset/GSE26488_WT_VS_HDAC7_DELTAP_TG_OT2_THYMOCYTE_WITH_PEPTIDE_INJECTION_DN
GSE6269_FLU_VS_STREP_PNEUMO_INF_PBMC_UP	170	153	0.52	1.54	0.070248	0.29771	https://www.gsea-msigdb.org/gsea/msigdb/human/geneset/GSE6269_FLU_VS_STREP_PNEUMO_INF_PBMC_UP
GSE37532_WT_VS_PPARG_KO_LN_TCONV_DN	185	164	0.45	1.54	0.05835	0.29759	https://www.gsea-msigdb.org/gsea/msigdb/human/geneset/GSE37532_WT_VS_PPARG_KO_LN_TCONV_DN
GSE17721_LPS_VS_GARDIQUIMOD_2H_BMDC_UP	200	185	0.4	1.54	0.020484	0.29747	https://www.gsea-msigdb.org/gsea/msigdb/human/geneset/GSE17721_LPS_VS_GARDIQUIMOD_2H_BMDC_UP
GSE29618_BCELL_VS_PDC_DN	198	177	0.46	1.54	0.060264	0.29704	https://www.gsea-msigdb.org/gsea/msigdb/human/geneset/GSE29618_BCELL_VS_PDC_DN
GSE22045_TREG_VS_TCONV_UP	189	165	0.37	1.54	0.031716	0.29683	https://www.gsea-msigdb.org/gsea/msigdb/human/geneset/GSE22045_TREG_VS_TCONV_UP
GSE21379_WT_VS_SAP_KO_CD4_TCELL_UP	200	183	0.36	1.54	0.015717	0.29699	https://www.gsea-msigdb.org/gsea/msigdb/human/geneset/GSE21379_WT_VS_SAP_KO_CD4_TCELL_UP
GSE26030_TH1_VS_TH17_DAY15_POST_POLARIZATION_DN	200	175	0.42	1.54	0.026266	0.29632	https://www.gsea-msigdb.org/gsea/msigdb/human/geneset/GSE26030_TH1_VS_TH17_DAY15_POST_POLARIZATION_DN
GSE24634_IL4_VS_CTRL_TREATED_NAIVE_CD4_TCELL_DAY7_DN	200	178	0.48	1.54	0.043956	0.29611	https://www.gsea-msigdb.org/gsea/msigdb/human/geneset/GSE24634_IL4_VS_CTRL_TREATED_NAIVE_CD4_TCELL_DAY7_DN
GSE3920_IFNA_VS_IFNG_TREATED_ENDOTHELIAL_CELL_DN	167	152	0.38	1.54	0.030411	0.30047	https://www.gsea-msigdb.org/gsea/msigdb/human/geneset/GSE3920_IFNA_VS_IFNG_TREATED_ENDOTHELIAL_CELL_DN
GSE8835_CD4_VS_CD8_TCELL_CLL_PATIENT_UP	200	185	0.48	1.54	0.058501	0.30011	https://www.gsea-msigdb.org/gsea/msigdb/human/geneset/GSE8835_CD4_VS_CD8_TCELL_CLL_PATIENT_UP
GSE36476_CTRL_VS_TSST_ACT_72H_MEMORY_CD4_TCELL_OLD_DN	200	184	0.55	1.54	0.10294	0.29962	https://www.gsea-msigdb.org/gsea/msigdb/human/geneset/GSE36476_CTRL_VS_TSST_ACT_72H_MEMORY_CD4_TCELL_OLD_DN
GSE3039_NKT_CELL_VS_ALPHAALPHA_CD8_TCELL_UP	200	185	0.43	1.54	0.065385	0.30047	https://www.gsea-msigdb.org/gsea/msigdb/human/geneset/GSE3039_NKT_CELL_VS_ALPHAALPHA_CD8_TCELL_UP
GSE1460_DP_THYMOCYTE_VS_NAIVE_CD4_TCELL_ADULT_BLOOD_UP	200	179	0.46	1.54	0.060606	0.30197	https://www.gsea-msigdb.org/gsea/msigdb/human/geneset/GSE1460_DP_THYMOCYTE_VS_NAIVE_CD4_TCELL_ADULT_BLOOD_UP
GSE19888_ADENOSINE_A3R_ACT_VS_TCELL_MEMBRANES_ACT_IN_MAST_CELL_UP	200	178	0.48	1.54	0.10708	0.30316	https://www.gsea-msigdb.org/gsea/msigdb/human/geneset/GSE19888_ADENOSINE_A3R_ACT_VS_TCELL_MEMBRANES_ACT_IN_MAST_CELL_UP
GSE29617_DAY3_VS_DAY7_TIV_FLU_VACCINE_PBMC_2008_UP	189	169	0.42	1.54	0.032872	0.30302	https://www.gsea-msigdb.org/gsea/msigdb/human/geneset/GSE29617_DAY3_VS_DAY7_TIV_FLU_VACCINE_PBMC_2008_UP
GSE39556_CD8A_DC_VS_NK_CELL_UP	200	184	0.44	1.54	0.04797	0.30253	https://www.gsea-msigdb.org/gsea/msigdb/human/geneset/GSE39556_CD8A_DC_VS_NK_CELL_UP
GSE32986_UNSTIM_VS_CURDLAN_HIGHDOSE_STIM_DC_UP	200	187	0.5	1.54	0.066398	0.30182	https://www.gsea-msigdb.org/gsea/msigdb/human/geneset/GSE32986_UNSTIM_VS_CURDLAN_HIGHDOSE_STIM_DC_UP
GSE21360_NAIVE_VS_PRIMARY_MEMORY_CD8_TCELL_UP	173	158	0.43	1.54	0.060932	0.30174	https://www.gsea-msigdb.org/gsea/msigdb/human/geneset/GSE21360_NAIVE_VS_PRIMARY_MEMORY_CD8_TCELL_UP
GSE32034_UNTREATED_VS_ROSIGLIZATONE_TREATED_LY6C_HIGH_MONOCYTE_UP	200	176	0.41	1.54	0.043328	0.30184	https://www.gsea-msigdb.org/gsea/msigdb/human/geneset/GSE32034_UNTREATED_VS_ROSIGLIZATONE_TREATED_LY6C_HIGH_MONOCYTE_UP
GSE46606_IRF4_KO_VS_WT_CD40L_IL2_IL5_3DAY_STIMULATED_BCELL_UP	196	175	0.4	1.54	0.02921	0.30169	https://www.gsea-msigdb.org/gsea/msigdb/human/geneset/GSE46606_IRF4_KO_VS_WT_CD40L_IL2_IL5_3DAY_STIMULATED_BCELL_UP
GSE9037_CTRL_VS_LPS_1H_STIM_BMDM_DN	200	180	0.4	1.54	0.021016	0.30096	https://www.gsea-msigdb.org/gsea/msigdb/human/geneset/GSE9037_CTRL_VS_LPS_1H_STIM_BMDM_DN
GSE40274_GATA1_VS_FOXP3_AND_GATA1_TRANSDUCED_ACTIVATED_CD4_TCELL_DN	200	185	0.41	1.54	0.020333	0.3004	https://www.gsea-msigdb.org/gsea/msigdb/human/geneset/GSE40274_GATA1_VS_FOXP3_AND_GATA1_TRANSDUCED_ACTIVATED_CD4_TCELL_DN
GSE43955_TH0_VS_TGFB_IL6_TH17_ACT_CD4_TCELL_4H_UP	200	186	0.42	1.54	0.02974	0.30008	https://www.gsea-msigdb.org/gsea/msigdb/human/geneset/GSE43955_TH0_VS_TGFB_IL6_TH17_ACT_CD4_TCELL_4H_UP
GSE25087_FETAL_VS_ADULT_TCONV_UP	199	176	0.43	1.53	0.053254	0.29992	https://www.gsea-msigdb.org/gsea/msigdb/human/geneset/GSE25087_FETAL_VS_ADULT_TCONV_UP
GSE8921_UNSTIM_VS_TLR1_2_STIM_MONOCYTE_3H_UP	199	177	0.41	1.53	0.053254	0.3028	https://www.gsea-msigdb.org/gsea/msigdb/human/geneset/GSE8921_UNSTIM_VS_TLR1_2_STIM_MONOCYTE_3H_UP
GSE3982_MAST_CELL_VS_BCELL_UP	200	180	0.41	1.53	0.046154	0.30289	https://www.gsea-msigdb.org/gsea/msigdb/human/geneset/GSE3982_MAST_CELL_VS_BCELL_UP
GSE28449_WT_VS_LRF_KO_GERMINAL_CENTER_BCELL_UP	199	177	0.41	1.53	0.027682	0.30316	https://www.gsea-msigdb.org/gsea/msigdb/human/geneset/GSE28449_WT_VS_LRF_KO_GERMINAL_CENTER_BCELL_UP
GSE35825_UNTREATED_VS_IFNG_STIM_MACROPHAGE_UP	200	188	0.52	1.53	0.093972	0.30249	https://www.gsea-msigdb.org/gsea/msigdb/human/geneset/GSE35825_UNTREATED_VS_IFNG_STIM_MACROPHAGE_UP
GSE40274_CTRL_VS_FOXP3_TRANSDUCED_ACTIVATED_CD4_TCELL_UP	200	179	0.5	1.53	0.1004	0.30306	https://www.gsea-msigdb.org/gsea/msigdb/human/geneset/GSE40274_CTRL_VS_FOXP3_TRANSDUCED_ACTIVATED_CD4_TCELL_UP
GSE26290_CTRL_VS_AKT_INHIBITOR_TREATED_ANTI_CD3_AND_IL2_STIM_CD8_TCELL_UP	197	183	0.37	1.53	0.015306	0.30322	https://www.gsea-msigdb.org/gsea/msigdb/human/geneset/GSE26290_CTRL_VS_AKT_INHIBITOR_TREATED_ANTI_CD3_AND_IL2_STIM_CD8_TCELL_UP
GSE3982_NKCELL_VS_TH2_DN	200	183	0.51	1.53	0.068136	0.30314	https://www.gsea-msigdb.org/gsea/msigdb/human/geneset/GSE3982_NKCELL_VS_TH2_DN
GSE1460_DP_THYMOCYTE_VS_THYMIC_STROMAL_CELL_DN	200	182	0.43	1.53	0.05642	0.30308	https://www.gsea-msigdb.org/gsea/msigdb/human/geneset/GSE1460_DP_THYMOCYTE_VS_THYMIC_STROMAL_CELL_DN
GSE17721_ALL_VS_24H_PAM3CSK4_BMDC_UP	200	180	0.43	1.53	0.046065	0.30287	https://www.gsea-msigdb.org/gsea/msigdb/human/geneset/GSE17721_ALL_VS_24H_PAM3CSK4_BMDC_UP
GSE19198_1H_VS_24H_IL21_TREATED_TCELL_DN	200	175	0.46	1.53	0.076923	0.30237	https://www.gsea-msigdb.org/gsea/msigdb/human/geneset/GSE19198_1H_VS_24H_IL21_TREATED_TCELL_DN
GSE22886_CTRL_VS_LPS_24H_DC_DN	200	166	0.56	1.53	0.084615	0.30377	https://www.gsea-msigdb.org/gsea/msigdb/human/geneset/GSE22886_CTRL_VS_LPS_24H_DC_DN
GSE25846_IL10_POS_VS_NEG_CD8_TCELL_DAY7_POST_CORONAVIRUS_BRAIN_UP	195	176	0.37	1.53	0.022767	0.30328	https://www.gsea-msigdb.org/gsea/msigdb/human/geneset/GSE25846_IL10_POS_VS_NEG_CD8_TCELL_DAY7_POST_CORONAVIRUS_BRAIN_UP
GSE14699_DELETIONAL_TOLERANCE_VS_ACTIVATED_CD8_TCELL_DN	185	168	0.47	1.53	0.083673	0.3051	https://www.gsea-msigdb.org/gsea/msigdb/human/geneset/GSE14699_DELETIONAL_TOLERANCE_VS_ACTIVATED_CD8_TCELL_DN
GSE10325_MYELOID_VS_LUPUS_MYELOID_DN	200	186	0.52	1.53	0.082863	0.3072	https://www.gsea-msigdb.org/gsea/msigdb/human/geneset/GSE10325_MYELOID_VS_LUPUS_MYELOID_DN
GSE13484_UNSTIM_VS_12H_YF17D_VACCINE_STIM_PBMC_DN	200	181	0.46	1.53	0.064815	0.30714	https://www.gsea-msigdb.org/gsea/msigdb/human/geneset/GSE13484_UNSTIM_VS_12H_YF17D_VACCINE_STIM_PBMC_DN
GSE39556_UNTREATED_VS_3H_POLYIC_INJ_MOUSE_NK_CELL_UP	199	187	0.44	1.53	0.053476	0.30651	https://www.gsea-msigdb.org/gsea/msigdb/human/geneset/GSE39556_UNTREATED_VS_3H_POLYIC_INJ_MOUSE_NK_CELL_UP
GSE25088_ROSIGLITAZONE_VS_IL4_AND_ROSIGLITAZONE_STIM_STAT6_KO_MACROPHAGE_DAY10_DN	198	179	0.53	1.53	0.095602	0.30636	https://www.gsea-msigdb.org/gsea/msigdb/human/geneset/GSE25088_ROSIGLITAZONE_VS_IL4_AND_ROSIGLITAZONE_STIM_STAT6_KO_MACROPHAGE_DAY10_DN
GSE2770_IL12_AND_TGFB_ACT_VS_ACT_CD4_TCELL_6H_DN	198	180	0.5	1.53	0.066132	0.30609	https://www.gsea-msigdb.org/gsea/msigdb/human/geneset/GSE2770_IL12_AND_TGFB_ACT_VS_ACT_CD4_TCELL_6H_DN
GSE360_L_DONOVANI_VS_T_GONDII_DC_DN	197	173	0.36	1.53	0.0075614	0.30581	https://www.gsea-msigdb.org/gsea/msigdb/human/geneset/GSE360_L_DONOVANI_VS_T_GONDII_DC_DN
GSE21546_WT_VS_SAP1A_KO_ANTI_CD3_STIM_DP_THYMOCYTES_UP	200	179	0.39	1.53	0.044574	0.30634	https://www.gsea-msigdb.org/gsea/msigdb/human/geneset/GSE21546_WT_VS_SAP1A_KO_ANTI_CD3_STIM_DP_THYMOCYTES_UP
GSE1432_1H_VS_24H_IFNG_MICROGLIA_DN	200	182	0.52	1.53	0.092784	0.30597	https://www.gsea-msigdb.org/gsea/msigdb/human/geneset/GSE1432_1H_VS_24H_IFNG_MICROGLIA_DN
GSE7460_CTRL_VS_TGFB_TREATED_ACT_CD8_TCELL_UP	200	182	0.41	1.53	0.033333	0.30539	https://www.gsea-msigdb.org/gsea/msigdb/human/geneset/GSE7460_CTRL_VS_TGFB_TREATED_ACT_CD8_TCELL_UP
GSE5542_IFNA_VS_IFNA_AND_IFNG_TREATED_EPITHELIAL_CELLS_24H_UP	200	183	0.41	1.53	0.024074	0.30484	https://www.gsea-msigdb.org/gsea/msigdb/human/geneset/GSE5542_IFNA_VS_IFNA_AND_IFNG_TREATED_EPITHELIAL_CELLS_24H_UP
GSE34006_A2AR_KO_VS_A2AR_AGONIST_TREATED_TREG_UP	200	179	0.48	1.53	0.089286	0.30433	https://www.gsea-msigdb.org/gsea/msigdb/human/geneset/GSE34006_A2AR_KO_VS_A2AR_AGONIST_TREATED_TREG_UP
GSE24634_TREG_VS_TCONV_POST_DAY10_IL4_CONVERSION_DN	200	192	0.47	1.52	0.092391	0.30565	https://www.gsea-msigdb.org/gsea/msigdb/human/geneset/GSE24634_TREG_VS_TCONV_POST_DAY10_IL4_CONVERSION_DN
GSE30083_SP2_VS_SP3_THYMOCYTE_UP	199	180	0.34	1.52	0.0033898	0.30546	https://www.gsea-msigdb.org/gsea/msigdb/human/geneset/GSE30083_SP2_VS_SP3_THYMOCYTE_UP
GSE2405_0H_VS_24H_A_PHAGOCYTOPHILUM_STIM_NEUTROPHIL_DN	200	189	0.41	1.52	0.046346	0.30589	https://www.gsea-msigdb.org/gsea/msigdb/human/geneset/GSE2405_0H_VS_24H_A_PHAGOCYTOPHILUM_STIM_NEUTROPHIL_DN
GSE3203_INFLUENZA_INF_VS_IFNB_TREATED_LN_BCELL_DN	200	180	0.37	1.52	0.007619	0.30547	https://www.gsea-msigdb.org/gsea/msigdb/human/geneset/GSE3203_INFLUENZA_INF_VS_IFNB_TREATED_LN_BCELL_DN
GSE13547_CTRL_VS_ANTI_IGM_STIM_ZFX_KO_BCELL_2H_UP	165	143	0.46	1.52	0.087137	0.30502	https://www.gsea-msigdb.org/gsea/msigdb/human/geneset/GSE13547_CTRL_VS_ANTI_IGM_STIM_ZFX_KO_BCELL_2H_UP
GSE9509_LPS_VS_LPS_AND_IL10_STIM_IL10_KO_MACROPHAGE_30MIN_UP	197	172	0.37	1.52	0.020295	0.30475	https://www.gsea-msigdb.org/gsea/msigdb/human/geneset/GSE9509_LPS_VS_LPS_AND_IL10_STIM_IL10_KO_MACROPHAGE_30MIN_UP
GSE18893_TCONV_VS_TREG_24H_CULTURE_DN	200	186	0.44	1.52	0.054845	0.3041	https://www.gsea-msigdb.org/gsea/msigdb/human/geneset/GSE18893_TCONV_VS_TREG_24H_CULTURE_DN
GSE21360_PRIMARY_VS_QUATERNARY_MEMORY_CD8_TCELL_UP	175	168	0.48	1.52	0.057592	0.30364	https://www.gsea-msigdb.org/gsea/msigdb/human/geneset/GSE21360_PRIMARY_VS_QUATERNARY_MEMORY_CD8_TCELL_UP
GSE32986_UNSTIM_VS_GMCSF_AND_CURDLAN_LOWDOSE_STIM_DC_UP	199	188	0.5	1.52	0.075697	0.30296	https://www.gsea-msigdb.org/gsea/msigdb/human/geneset/GSE32986_UNSTIM_VS_GMCSF_AND_CURDLAN_LOWDOSE_STIM_DC_UP
GSE2585_CTEC_VS_THYMIC_MACROPHAGE_UP	200	178	0.37	1.52	0.018364	0.30232	https://www.gsea-msigdb.org/gsea/msigdb/human/geneset/GSE2585_CTEC_VS_THYMIC_MACROPHAGE_UP
GSE21670_UNTREATED_VS_TGFB_IL6_TREATED_CD4_TCELL_UP	194	175	0.48	1.52	0.098	0.3026	https://www.gsea-msigdb.org/gsea/msigdb/human/geneset/GSE21670_UNTREATED_VS_TGFB_IL6_TREATED_CD4_TCELL_UP
GSE29615_CTRL_VS_LAIV_FLU_VACCINE_PBMC_UP	191	175	0.38	1.52	0.033841	0.30195	https://www.gsea-msigdb.org/gsea/msigdb/human/geneset/GSE29615_CTRL_VS_LAIV_FLU_VACCINE_PBMC_UP
GSE43955_1H_VS_10H_ACT_CD4_TCELL_WITH_TGFB_IL6_DN	200	190	0.4	1.52	0.036298	0.30187	https://www.gsea-msigdb.org/gsea/msigdb/human/geneset/GSE43955_1H_VS_10H_ACT_CD4_TCELL_WITH_TGFB_IL6_DN
GSE6259_DEC205_POS_DC_VS_BCELL_DN	172	162	0.51	1.52	0.081301	0.30239	https://www.gsea-msigdb.org/gsea/msigdb/human/geneset/GSE6259_DEC205_POS_DC_VS_BCELL_DN
GSE10147_IL3_VS_IL3_AND_CPG_STIM_PDC_UP	147	137	0.37	1.52	0.022642	0.30418	https://www.gsea-msigdb.org/gsea/msigdb/human/geneset/GSE10147_IL3_VS_IL3_AND_CPG_STIM_PDC_UP
GSE3337_CTRL_VS_16H_IFNG_IN_CD8POS_DC_DN	200	175	0.42	1.52	0.061144	0.30411	https://www.gsea-msigdb.org/gsea/msigdb/human/geneset/GSE3337_CTRL_VS_16H_IFNG_IN_CD8POS_DC_DN
GSE37416_CTRL_VS_48H_F_TULARENSIS_LVS_NEUTROPHIL_UP	193	167	0.38	1.52	0.018657	0.30384	https://www.gsea-msigdb.org/gsea/msigdb/human/geneset/GSE37416_CTRL_VS_48H_F_TULARENSIS_LVS_NEUTROPHIL_UP
GSE7509_UNSTIM_VS_IFNA_STIM_IMMATURE_DC_UP	181	164	0.41	1.52	0.043977	0.30483	https://www.gsea-msigdb.org/gsea/msigdb/human/geneset/GSE7509_UNSTIM_VS_IFNA_STIM_IMMATURE_DC_UP
GSE23505_IL6_IL1_IL23_VS_IL6_IL1_TGFB_TREATED_CD4_TCELL_UP	200	182	0.41	1.52	0.037234	0.30419	https://www.gsea-msigdb.org/gsea/msigdb/human/geneset/GSE23505_IL6_IL1_IL23_VS_IL6_IL1_TGFB_TREATED_CD4_TCELL_UP
GSE5589_WT_VS_IL6_KO_LPS_AND_IL10_STIM_MACROPHAGE_45MIN_UP	200	181	0.42	1.52	0.063366	0.30382	https://www.gsea-msigdb.org/gsea/msigdb/human/geneset/GSE5589_WT_VS_IL6_KO_LPS_AND_IL10_STIM_MACROPHAGE_45MIN_UP
GSE7460_CTRL_VS_FOXP3_OVEREXPR_TCONV_1_UP	199	189	0.35	1.52	0.0054152	0.30319	https://www.gsea-msigdb.org/gsea/msigdb/human/geneset/GSE7460_CTRL_VS_FOXP3_OVEREXPR_TCONV_1_UP
GSE33162_UNTREATED_VS_4H_LPS_STIM_HDAC3_KO_MACROPHAGE_DN	200	182	0.48	1.52	0.096115	0.30444	https://www.gsea-msigdb.org/gsea/msigdb/human/geneset/GSE33162_UNTREATED_VS_4H_LPS_STIM_HDAC3_KO_MACROPHAGE_DN
GSE11057_NAIVE_CD4_VS_PBMC_CD4_TCELL_DN	197	185	0.49	1.52	0.079422	0.30736	https://www.gsea-msigdb.org/gsea/msigdb/human/geneset/GSE11057_NAIVE_CD4_VS_PBMC_CD4_TCELL_DN
GSE17301_ACD3_ACD28_VS_ACD3_ACD28_AND_IFNA2_STIM_CD8_TCELL_UP	199	174	0.4	1.52	0.053465	0.30775	https://www.gsea-msigdb.org/gsea/msigdb/human/geneset/GSE17301_ACD3_ACD28_VS_ACD3_ACD28_AND_IFNA2_STIM_CD8_TCELL_UP
GSE28783_ANTI_MIR33_VS_CTRL_ATHEROSCLEROSIS_MACROPHAGE_DN	198	172	0.36	1.52	0.012195	0.30748	https://www.gsea-msigdb.org/gsea/msigdb/human/geneset/GSE28783_ANTI_MIR33_VS_CTRL_ATHEROSCLEROSIS_MACROPHAGE_DN
GSE12366_PLASMA_CELL_VS_NAIVE_BCELL_UP	195	165	0.36	1.52	0.025532	0.30721	https://www.gsea-msigdb.org/gsea/msigdb/human/geneset/GSE12366_PLASMA_CELL_VS_NAIVE_BCELL_UP
GSE21670_STAT3_KO_VS_WT_CD4_TCELL_DN	199	188	0.53	1.52	0.082397	0.30697	https://www.gsea-msigdb.org/gsea/msigdb/human/geneset/GSE21670_STAT3_KO_VS_WT_CD4_TCELL_DN
GSE15930_STIM_VS_STIM_AND_IL12_48H_CD8_T_CELL_DN	200	185	0.41	1.51	0.062385	0.30765	https://www.gsea-msigdb.org/gsea/msigdb/human/geneset/GSE15930_STIM_VS_STIM_AND_IL12_48H_CD8_T_CELL_DN
GSE17974_CTRL_VS_ACT_IL4_AND_ANTI_IL12_72H_CD4_TCELL_DN	198	175	0.43	1.51	0.061386	0.307	https://www.gsea-msigdb.org/gsea/msigdb/human/geneset/GSE17974_CTRL_VS_ACT_IL4_AND_ANTI_IL12_72H_CD4_TCELL_DN
GSE27786_LSK_VS_NKTCELL_UP	200	180	0.39	1.51	0.028736	0.30644	https://www.gsea-msigdb.org/gsea/msigdb/human/geneset/GSE27786_LSK_VS_NKTCELL_UP
GSE8515_IL1_VS_IL6_4H_STIM_MAC_UP	200	184	0.49	1.51	0.1193	0.30711	https://www.gsea-msigdb.org/gsea/msigdb/human/geneset/GSE8515_IL1_VS_IL6_4H_STIM_MAC_UP
GSE17301_CTRL_VS_48H_ACD3_ACD28_IFNA2_STIM_CD8_TCELL_DN	200	170	0.4	1.51	0.069943	0.30651	https://www.gsea-msigdb.org/gsea/msigdb/human/geneset/GSE17301_CTRL_VS_48H_ACD3_ACD28_IFNA2_STIM_CD8_TCELL_DN
GSE360_L_DONOVANI_VS_B_MALAYI_HIGH_DOSE_DC_UP	199	187	0.46	1.51	0.085664	0.30607	https://www.gsea-msigdb.org/gsea/msigdb/human/geneset/GSE360_L_DONOVANI_VS_B_MALAYI_HIGH_DOSE_DC_UP
GSE32901_TH1_VS_TH17_NEG_CD4_TCELL_DN	124	114	0.38	1.51	0.009772	0.30574	https://www.gsea-msigdb.org/gsea/msigdb/human/geneset/GSE32901_TH1_VS_TH17_NEG_CD4_TCELL_DN
GSE21360_PRIMARY_VS_TERTIARY_MEMORY_CD8_TCELL_DN	200	186	0.54	1.51	0.10886	0.30571	https://www.gsea-msigdb.org/gsea/msigdb/human/geneset/GSE21360_PRIMARY_VS_TERTIARY_MEMORY_CD8_TCELL_DN
GSE25123_CTRL_VS_ROSIGLITAZONE_STIM_PPARG_KO_MACROPHAGE_UP	197	182	0.53	1.51	0.092174	0.30552	https://www.gsea-msigdb.org/gsea/msigdb/human/geneset/GSE25123_CTRL_VS_ROSIGLITAZONE_STIM_PPARG_KO_MACROPHAGE_UP
GSE22886_NEUTROPHIL_VS_MONOCYTE_UP	197	179	0.36	1.51	0.0092879	0.30529	https://www.gsea-msigdb.org/gsea/msigdb/human/geneset/GSE22886_NEUTROPHIL_VS_MONOCYTE_UP
GSE9988_LPS_VS_VEHICLE_TREATED_MONOCYTE_UP	197	173	0.56	1.51	0.10376	0.30547	https://www.gsea-msigdb.org/gsea/msigdb/human/geneset/GSE9988_LPS_VS_VEHICLE_TREATED_MONOCYTE_UP
GSE19941_UNSTIM_VS_LPS_AND_IL10_STIM_IL10_KO_NFKBP50_KO_MACROPHAGE_DN	199	180	0.37	1.51	0.031068	0.30645	https://www.gsea-msigdb.org/gsea/msigdb/human/geneset/GSE19941_UNSTIM_VS_LPS_AND_IL10_STIM_IL10_KO_NFKBP50_KO_MACROPHAGE_DN
GSE360_DC_VS_MAC_B_MALAYI_HIGH_DOSE_DN	200	187	0.41	1.51	0.054645	0.30879	https://www.gsea-msigdb.org/gsea/msigdb/human/geneset/GSE360_DC_VS_MAC_B_MALAYI_HIGH_DOSE_DN
GSE3039_NKT_CELL_VS_B2_BCELL_DN	200	179	0.44	1.51	0.076125	0.30846	https://www.gsea-msigdb.org/gsea/msigdb/human/geneset/GSE3039_NKT_CELL_VS_B2_BCELL_DN
GSE40666_UNTREATED_VS_IFNA_STIM_STAT4_KO_EFFECTOR_CD8_TCELL_90MIN_UP	200	187	0.42	1.51	0.067273	0.30864	https://www.gsea-msigdb.org/gsea/msigdb/human/geneset/GSE40666_UNTREATED_VS_IFNA_STIM_STAT4_KO_EFFECTOR_CD8_TCELL_90MIN_UP
GSE43955_TGFB_IL6_VS_TGFB_IL6_IL23_TH17_ACT_CD4_TCELL_52H_DN	200	190	0.44	1.51	0.05915	0.30819	https://www.gsea-msigdb.org/gsea/msigdb/human/geneset/GSE43955_TGFB_IL6_VS_TGFB_IL6_IL23_TH17_ACT_CD4_TCELL_52H_DN
GSE23308_WT_VS_MINERALCORTICOID_REC_KO_MACROPHAGE_DN	200	188	0.43	1.51	0.068345	0.30774	https://www.gsea-msigdb.org/gsea/msigdb/human/geneset/GSE23308_WT_VS_MINERALCORTICOID_REC_KO_MACROPHAGE_DN
GSE21063_CTRL_VS_ANTI_IGM_STIM_BCELL_NFATC1_KO_8H_DN	198	176	0.49	1.51	0.10647	0.3075	https://www.gsea-msigdb.org/gsea/msigdb/human/geneset/GSE21063_CTRL_VS_ANTI_IGM_STIM_BCELL_NFATC1_KO_8H_DN
GSE10325_LUPUS_BCELL_VS_LUPUS_MYELOID_DN	200	190	0.51	1.51	0.09319	0.30767	https://www.gsea-msigdb.org/gsea/msigdb/human/geneset/GSE10325_LUPUS_BCELL_VS_LUPUS_MYELOID_DN
GSE360_T_GONDII_VS_B_MALAYI_HIGH_DOSE_MAC_UP	199	185	0.37	1.51	0.027933	0.30777	https://www.gsea-msigdb.org/gsea/msigdb/human/geneset/GSE360_T_GONDII_VS_B_MALAYI_HIGH_DOSE_MAC_UP
GSE36891_POLYIC_TLR3_VS_PAM_TLR2_STIM_PERITONEAL_MACROPHAGE_UP	153	139	0.47	1.51	0.080214	0.30934	https://www.gsea-msigdb.org/gsea/msigdb/human/geneset/GSE36891_POLYIC_TLR3_VS_PAM_TLR2_STIM_PERITONEAL_MACROPHAGE_UP
GSE18791_CTRL_VS_NEWCASTLE_VIRUS_DC_12H_DN	198	170	0.47	1.51	0.083172	0.30887	https://www.gsea-msigdb.org/gsea/msigdb/human/geneset/GSE18791_CTRL_VS_NEWCASTLE_VIRUS_DC_12H_DN
GSE17721_CTRL_VS_LPS_4H_BMDC_DN	200	181	0.36	1.51	0.02226	0.30965	https://www.gsea-msigdb.org/gsea/msigdb/human/geneset/GSE17721_CTRL_VS_LPS_4H_BMDC_DN
GSE3982_DC_VS_NKCELL_UP	200	187	0.43	1.51	0.071685	0.31067	https://www.gsea-msigdb.org/gsea/msigdb/human/geneset/GSE3982_DC_VS_NKCELL_UP
GSE40274_FOXP3_VS_FOXP3_AND_EOS_TRANSDUCED_ACTIVATED_CD4_TCELL_DN	200	179	0.45	1.51	0.11111	0.31023	https://www.gsea-msigdb.org/gsea/msigdb/human/geneset/GSE40274_FOXP3_VS_FOXP3_AND_EOS_TRANSDUCED_ACTIVATED_CD4_TCELL_DN
GSE9037_CTRL_VS_LPS_1H_STIM_IRAK4_KO_BMDM_DN	200	175	0.38	1.51	0.037523	0.31092	https://www.gsea-msigdb.org/gsea/msigdb/human/geneset/GSE9037_CTRL_VS_LPS_1H_STIM_IRAK4_KO_BMDM_DN
GSE43955_TH0_VS_TGFB_IL6_TH17_ACT_CD4_TCELL_1H_UP	200	188	0.41	1.51	0.057658	0.31253	https://www.gsea-msigdb.org/gsea/msigdb/human/geneset/GSE43955_TH0_VS_TGFB_IL6_TH17_ACT_CD4_TCELL_1H_UP
