# Supplementary material for: Identification of TIMP1-induced dysregulation of epithelial-mesenchymal transition as a key pathway in inflammatory bowel disease and small intestinal neuroendocrine tumors shared pathogenesis
Source: Front Genet. 2024 Aug 21;15:1376123. doi: 10.3389/fgene.2024.1376123 (PMC11371700; doi:10.3389/fgene.2024.1376123)
Supplement: Supplementary file 4 [file Table4.xlsx]

## Sheet: ORA_UC_SINET
ENRICHMENT ANALYSIS_COMMON UPREGULATED GENES UC SINET						ENRICHMENT ANALYSIS_COMMON DOWNREGULATED GENES UC SINET
Category	Term	Count	%	P-Value	Benjamini	Category	Term	Count	%	P-Value	Benjamini
GOTERM_BP_DIRECT	collagen fibril organization	23	1	2.8e-07	0.0015	GOTERM_BP_DIRECT	xenobiotic metabolic process	22	3	1e-09	2.5e-06
GOTERM_BP_DIRECT	cell adhesion	101	4.3	5.1e-07	0.0015	GOTERM_BP_DIRECT	fatty acid beta-oxidation	15	2	1.6e-09	2.5e-06
GOTERM_BP_DIRECT	microtubule cytoskeleton organization	36	1.5	2.6e-06	0.0032	GOTERM_BP_DIRECT	tricarboxylic acid cycle	12	1.6	3.4e-08	3.4e-05
GOTERM_BP_DIRECT	extracellular matrix organization	39	1.7	2.7e-06	0.0032	GOTERM_BP_DIRECT	fatty acid metabolic process	15	2	7.9e-06	0.006
GOTERM_BP_DIRECT	epithelial to mesenchymal transition	20	0.9	2.8e-06	0.0032	GOTERM_BP_DIRECT	multivesicular body assembly	9	1.2	1.4e-05	0.0083
GOTERM_BP_DIRECT	rRNA processing	34	1.5	4.9e-06	0.0046	GOTERM_BP_DIRECT	lipid metabolic process	23	3.1	3.9e-05	0.019
GOTERM_BP_DIRECT	calcium-dependent cell-cell adhesion via plasma membrane cell adhesion molecules	18	0.8	6e-06	0.0049	GOTERM_BP_DIRECT	hydrogen ion transmembrane transport	17	2.3	4.4e-05	0.019
GOTERM_BP_DIRECT	angiogenesis	52	2.2	1.7e-05	0.012	GOTERM_CC_DIRECT	mitochondrion	112	15.1	1.1e-15	5.5e-13
GOTERM_CC_DIRECT	nucleoplasm	571	24.5	3e-14	3.1e-11	GOTERM_CC_DIRECT	mitochondrial matrix	42	5.7	1.9e-09	3.3e-07
GOTERM_CC_DIRECT	cytosol	743	31.9	4.1e-12	1.6e-09	GOTERM_CC_DIRECT	mitochondrial inner membrane	47	6.3	2e-09	3.3e-07
GOTERM_CC_DIRECT	cytoplasm	754	32.4	4.9e-12	1.6e-09	GOTERM_CC_DIRECT	extracellular exosome	129	17.4	1.5e-08	1.8e-06
GOTERM_CC_DIRECT	nucleus	784	33.6	4.8e-10	1.1e-07	GOTERM_CC_DIRECT	apical plasma membrane	39	5.3	3.3e-08	3.2e-06
GOTERM_CC_DIRECT	basement membrane	33	1.4	5.3e-10	1.1e-07	GOTERM_CC_DIRECT	cytosol	256	34.5	2.6e-07	2.1e-05
GOTERM_CC_DIRECT	endoplasmic reticulum lumen	72	3.1	8.4e-10	1.4e-07	GOTERM_CC_DIRECT	peroxisome	16	2.2	7.8e-06	0.00054
GOTERM_CC_DIRECT	dendrite	87	3.7	5.5e-08	7.7e-06	GOTERM_CC_DIRECT	brush border membrane	12	1.6	9.1e-06	0.00055
GOTERM_CC_DIRECT	glutamatergic synapse	83	3.6	6.1e-08	7.7e-06	GOTERM_CC_DIRECT	membrane	247	33.3	2e-05	0.0011
GOTERM_CC_DIRECT	extracellular matrix	51	2.2	1.8e-07	2e-05	GOTERM_CC_DIRECT	peroxisomal matrix	10	1.3	6.2e-05	0.003
GOTERM_CC_DIRECT	Z disc	37	1.6	3e-07	3.1e-05	GOTERM_CC_DIRECT	endoplasmic reticulum	66	8.9	9.7e-05	0.0042
GOTERM_CC_DIRECT	nuclear speck	79	3.4	3.9e-06	0.00035	GOTERM_CC_DIRECT	brush border	10	1.3	0.00015	0.0062
GOTERM_CC_DIRECT	lamellipodium	43	1.8	6.7e-06	0.00051	GOTERM_CC_DIRECT	ruffle	12	1.6	0.00064	0.024
GOTERM_CC_DIRECT	perinuclear region of cytoplasm	121	5.2	7e-06	0.00051	GOTERM_CC_DIRECT	basolateral plasma membrane	21	2.8	0.00094	0.032
GOTERM_CC_DIRECT	adherens junction	42	1.8	7e-06	0.00051	GOTERM_CC_DIRECT	receptor complex	18	2.4	0.0013	0.042
GOTERM_CC_DIRECT	cell body	23	1	7.9e-06	0.00053	GOTERM_CC_DIRECT	mitochondrial respiratory chain complex III	5	0.7	0.0015	0.046
GOTERM_CC_DIRECT	centrosome	108	4.6	8.9e-06	0.00056	GOTERM_MF_DIRECT	identical protein binding	100	13.5	1.3e-05	0.014
GOTERM_CC_DIRECT	neuronal cell body	68	2.9	1.2e-05	0.00071	GOTERM_MF_DIRECT	RNA polymerase II transcription factor activity, ligand-activated sequence-specific DNA binding	11	1.5	2.7e-05	0.015
GOTERM_CC_DIRECT	collagen trimer	26	1.1	1.4e-05	0.00078	GOTERM_MF_DIRECT	transferase activity, transferring acyl groups	10	1.3	6.1e-05	0.022
GOTERM_CC_DIRECT	microtubule	62	2.7	1.7e-05	0.00092	GOTERM_MF_DIRECT	PDZ domain binding	13	1.8	0.0001	0.028
GOTERM_CC_DIRECT	sarcolemma	28	1.2	2.3e-05	0.0011	GOTERM_MF_DIRECT	flavin adenine dinucleotide binding	11	1.5	0.00021	0.044
GOTERM_CC_DIRECT	actin cytoskeleton	52	2.2	2.5e-05	0.0012
GOTERM_CC_DIRECT	cytoskeleton	89	3.8	2.8e-05	0.0013
GOTERM_CC_DIRECT	stress fiber	24	1	3.3e-05	0.0015
GOTERM_CC_DIRECT	nuclear matrix	31	1.3	4.4e-05	0.0019
GOTERM_CC_DIRECT	cell-cell junction	40	1.7	5e-05	0.002
GOTERM_CC_DIRECT	axon	64	2.7	5.6e-05	0.0022
GOTERM_CC_DIRECT	focal adhesion	72	3.1	0.00021	0.0077
GOTERM_CC_DIRECT	microtubule associated complex	13	0.6	0.00028	0.01
GOTERM_CC_DIRECT	cilium	46	2	0.00029	0.01
GOTERM_CC_DIRECT	Golgi lumen	25	1.1	0.00044	0.015
GOTERM_CC_DIRECT	elastic fiber	5	0.2	0.00064	0.021
GOTERM_CC_DIRECT	Golgi apparatus	154	6.6	0.00068	0.021
GOTERM_CC_DIRECT	synaptic vesicle membrane	27	1.2	0.00068	0.021
GOTERM_CC_DIRECT	platelet alpha granule lumen	18	0.8	0.0008	0.024
GOTERM_CC_DIRECT	interstitial matrix	7	0.3	0.00086	0.025
GOTERM_CC_DIRECT	extracellular region	282	12.1	0.00092	0.026
GOTERM_CC_DIRECT	nuclear telomere cap complex	6	0.3	0.0013	0.036
GOTERM_CC_DIRECT	cell cortex	32	1.4	0.0017	0.046
GOTERM_CC_DIRECT	nuclear telomere cap complex	6	0.3	0.0013	0.036
GOTERM_CC_DIRECT	cell cortex	32	1.4	0.0017	0.046
GOTERM_MF_DIRECT	protein binding	1716	73.6	6e-31	9.8e-28
GOTERM_MF_DIRECT	extracellular matrix structural constituent	42	1.8	4.3e-11	3.5e-08
GOTERM_MF_DIRECT	calcium ion binding	136	5.8	1.1e-07	5.9e-05
GOTERM_MF_DIRECT	extracellular matrix structural constituent conferring tensile strength	19	0.8	1.2e-06	0.00047
GOTERM_MF_DIRECT	RNA binding	231	9.9	1.6e-06	0.00053
GOTERM_MF_DIRECT	small GTPase binding	63	2.7	2.2e-06	0.0006
GOTERM_MF_DIRECT	actin binding	69	3	5.7e-06	0.0013
GOTERM_MF_DIRECT	collagen binding	21	0.9	3.2e-05	0.0065
GOTERM_MF_DIRECT	ribonucleoprotein complex binding	14	0.6	8.9e-05	0.016
GOTERM_MF_DIRECT	calmodulin binding	44	1.9	0.00012	0.019
GOTERM_MF_DIRECT	chromatin binding	85	3.6	0.00015	0.023
GOTERM_MF_DIRECT	extracellular matrix structural constituent conferring compression resistance	9	0.4	0.00019	0.025
GOTERM_MF_DIRECT	store-operated calcium channel activity	7	0.3	0.00035	0.044
