# Supplementary material for: Identification of TIMP1-induced dysregulation of epithelial-mesenchymal transition as a key pathway in inflammatory bowel disease and small intestinal neuroendocrine tumors shared pathogenesis
Source: Front Genet. 2024 Aug 21;15:1376123. doi: 10.3389/fgene.2024.1376123 (PMC11371700; doi:10.3389/fgene.2024.1376123)
Supplement: Supplementary file 5 [file Table1.xlsx]

## Sheet: DEGs Lists
SINET DEGs			UC DEGs			CD DEGs
Gene Symbol	q-value	Difference	Gene Symbol	p-value	Difference	Gene Symbol	q-value	Difference
TTR	2.39823e-11	8.46312	REG1B	4.75306e-14	8.16959	FOLH1B	2.03293e-08	4.98272
CHGB	4.95716e-10	7.29701	REG1A	3.29645e-17	7.89619	FOLH1 /// FOLH1B	1.29414e-08	4.93518
PRODH2	7.38223e-08	7.12208	REG3A	1.88205e-13	7.01522	DUOX2	4.74884e-06	4.87355
ASGR1	5.37691e-09	6.88374	DUOX2	1.09036e-08	6.31879	SLC6A14	7.39621e-13	3.94676
GRIN2C	3.79506e-10	6.777	SLC6A14	5.35437e-16	6.18365	LCN2	1.83367e-05	3.6791
CHGA	1.18139e-08	6.7376	MMP3	1.85943e-10	6.11472	MMP3	3.74605e-12	3.62488
PCSK1	1.41092e-07	6.66349	S100A8	1.71451e-13	5.96037	MMP1	1.06589e-09	3.59559
LOC100127998	4.95716e-10	6.51659	CHI3L1	3.44668e-12	5.74684	DUOXA2	4.25397e-08	3.50525
SLC18A1	4.54991e-08	6.46259	MMP1	5.85319e-09	5.55506	MUC1	1.22333e-07	3.16632
SYT13	1.68459e-08	5.89066	DEFA5	8.59316e-07	5.30501	IL1B	4.93098e-09	3.07862
HRASLS	4.93193e-07	5.77412	DUOXA2	1.51431e-16	4.58163	IDO1	4.26695e-07	3.03419
DUSP26	4.95716e-10	5.67028	LCN2	1.85817e-11	4.49906	NOS2	0.000518869	2.93282
STXBP5L	1.26637e-07	5.54868	PI3	5.71509e-08	4.45298	PGC	1.87701e-08	2.92377
PCSK1N	3.19696e-07	5.47625	MMP10	8.49831e-09	4.45049	S100A8	2.76178e-07	2.85178
CRYBA2	9.20594e-09	5.46302	REG4	5.8124e-11	4.32812	AQP9	2.44349e-11	2.71497
SCG5	5.87428e-07	5.37601	IL1RN	1.2116e-12	4.32812	CEACAM7	1.86943e-06	2.5547
RPRML	7.68429e-07	5.354	TNIP3	1.23759e-08	4.30091	CHI3L1	2.0286e-07	2.5212
TNRC4	2.09647e-07	5.19924	CXCL1	1.82675e-10	4.25916	FCGR3B	3.67069e-07	2.51336
SCGN	3.88675e-07	5.05994	FCGR3B	2.77533e-12	4.18157	REG1B	0.00424025	2.5111
CAMK2B	2.51855e-07	5.0363	TCN1	4.24297e-10	4.15393	LOC101060256	1.36681e-06	2.50997
MBD3L2	1.10043e-05	5.01902	DEFB4A /// DEFB4B	2.26856e-07	4.13401	TCN1	2.88596e-10	2.49978
ANK1	3.28568e-05	4.98117	DEFA6	6.42368e-06	4.09157	CLCA4	0.000295615	2.47333
HOPX	3.53926e-07	4.94633	DMBT1	7.96825e-10	4.02905	MMP12	0.00127402	2.44992
TAC1	2.65326e-05	4.88184	SPINK4	2.29565e-07	4.01908	CXCL8	1.51732e-09	2.38961
ECM1	3.79534e-05	4.86029	CXCL8	0.000294367	3.78395	CFI	1.65275e-06	2.38676
KIRREL3	8.78805e-07	4.84255	MMP12	4.19514e-11	3.76728	IGKV3D-11 /// IGKV3OR2-268	0.000837844	2.36483
SVOP	1.68459e-08	4.82093	CXCL6	1.43513e-07	3.56658	CXCL9	4.13171e-07	2.33549
C19orf30	2.8074e-06	4.74417	CTHRC1	1.72502e-08	3.55068	CXCL10	6.19625e-05	2.2965
LHFPL4	2.75209e-07	4.70979	CXCL3	1.50541e-06	3.52735	CA2	6.82195e-09	2.28868
ASPHD1	5.95642e-09	4.67158	HCAR3	9.35233e-08	3.51104	TNFAIP6	5.30062e-09	2.2837
RAB3C	2.56131e-06	4.66474	C4BPA	8.13516e-09	3.4265	CXCL11	1.70323e-05	2.28285
BEX1	1.04989e-07	4.65133	C4BPB	3.3561e-13	3.4082	MUC4	3.10404e-07	2.25321
BEX2	1.13917e-06	4.64508	CD55	8.95023e-16	3.31077	MXRA5	2.64809e-09	2.24599
ZFR2	2.8641e-06	4.57928	S100A9	2.69081e-09	3.27652	PTGS2	7.46733e-09	2.16767
TCEAL2	1.77389e-07	4.48821	OLFM4	0.00015254	3.24624	IGKV3D-15 /// IGKV3D-20 /// IGKV3OR2-268	0.000879828	2.14942
OGDHL	3.64233e-08	4.47525	TIMP1	1.23493e-12	3.22901	IGKV1D-27	0.000623523	2.1481
LOC286382	1.57524e-07	4.46883	IGHG1 /// IGHG3 /// IGHM /// IGHV4-31	1.01402e-06	3.16064	ANKRD22	1.29293e-07	2.10528
FTCD	7.08633e-06	4.46635	CXCL9	3.38961e-07	3.1546	GBP5	2.37934e-07	2.09175
C8orf47	1.33126e-07	4.39187	CFB	1.92069e-10	3.11927	IGKV2D-29	0.000189662	2.0841
TRO	3.64233e-08	4.32396	C2CD4A	1.21283e-11	3.11563	FCGR1A /// FCGR1C	5.80582e-11	2.05271
FLJ23834	6.01796e-06	4.21516	FCGR3A /// FCGR3B	4.63031e-09	3.09783	IGKV2D-24 /// IGKV2D-29 /// IGKV2D-30	4.58544e-05	2.04402
FLJ43390	1.84172e-05	4.16602	GREM1	0.000133797	3.07453	FCGR2A	6.11947e-07	2.0427
CADPS	2.82266e-07	4.13317	TNC	1.7076e-06	3.04136	IGHG4 /// IGHV3-53 /// IGHV4-61	0.00703433	2.04124
KCNH6	7.68429e-07	4.1085	IDO1	2.99738e-06	3.00258	VSIG1	1.5317e-06	2.01294
RIMBP2	1.19704e-05	4.09536	IL1B	4.97451e-08	2.99375	ADGRF1	1.97396e-06	1.9649
SCG3	2.20535e-05	4.0355	IL13RA2	1.56514e-06	2.9523	IGKV1-33 /// IGKV1D-17 /// IGKV1D-33 /// IGKV1D-43	0.00127402	1.91583
RET	2.42358e-05	4.03386	GABBR1 /// UBD	6.18923e-06	2.92672	GBP4	3.60945e-05	1.90044
PTPRN	6.03691e-07	4.02274	COL6A3	9.15878e-10	2.91303	CCL28	0.000819475	1.88877
NXF5	4.20527e-07	3.95672	MGP	1.80133e-08	2.90956	IGK /// IGKC /// IGKJ5 /// IGKV1-12 /// IGKV1-16 /// IGKV1-17 /// IGKV1-27 /// IGKV1-37 /// IGKV1-39 /// IGKV1-5 /// IGKV1-6 /// IGKV1D-12 /// IGKV1D-37 /// IGKV1D-39 /// IGKV2-24 /// IGKV2-28 /// IGKV2-29 /// IGKV2D-28 /// IGKV3-11 /// IGKV3-20	0.002304	1.8712
CALY	2.03433e-06	3.95657	COL4A1	7.55548e-10	2.90665	IGKV3OR2-268	0.000751104	1.86729
KCNS3	3.79751e-08	3.95355	NNMT	2.17496e-09	2.90023	IGKV2D-30	0.000250465	1.85787
NXF2	2.33369e-07	3.95233	SERPINA3	4.81605e-07	2.89961	SERPINA3	2.17887e-07	1.85115
STX1A	2.19739e-06	3.95127	LPCAT1	2.93458e-15	2.88894	IGKV1-33 /// IGKV1D-13 /// IGKV1D-16 /// IGKV1D-17 /// IGKV1D-33	0.00183113	1.84223
ZMAT4	6.03866e-07	3.95052	ANXA1	1.47372e-10	2.88644	SLC7A11	5.41557e-05	1.82981
ATP8A2	1.38776e-05	3.90273	CFI	6.0804e-09	2.78672	IL1RN	2.98689e-08	1.82808
B3GAT1	1.74529e-06	3.89428	POU2AF1	3.45359e-08	2.77296	MUC6	8.16406e-06	1.8165
KCNH2	3.89944e-09	3.88741	CCL18	2.32994e-06	2.76706	IGHV3-35 /// IGHV3-72 /// IGHV3-73	0.00131237	1.81325
FGF12	5.45317e-06	3.88033	CXCL10	2.04524e-06	2.76683	IGKV2D-24 /// IGKV2D-30	0.000321513	1.8127
REEP2	4.83342e-07	3.86841	PROK2	4.92678e-06	2.75197	PDZK1IP1	1.65616e-11	1.80783
CNGA3	1.0799e-06	3.80693	KLK10	0.00016227	2.73411	HCAR3	2.02556e-07	1.80276
ATCAY	1.90093e-05	3.80446	MNDA	1.91072e-09	2.72273	IGHA1 /// IGHV3-35 /// IGHV3-38 /// IGHV3-53 /// IGHV3-72 /// IGHV3OR16-7	0.00238848	1.79737
GPR112	3.43383e-07	3.78745	MMP7	5.12836e-06	2.71823	IGKV2-28 /// IGKV2D-28 /// IGKV2D-30	0.000321207	1.79301
RCAN2	1.07178e-07	3.78089	COL15A1	2.93961e-08	2.70991	TIMP1	1.65206e-06	1.78197
RGL3	6.13442e-06	3.78069	BCL2A1	2.3007e-06	2.69958	WNT5A	1.3366e-10	1.77887
CTNND2	1.11226e-05	3.77224	GPX8	9.09683e-13	2.64525	IGFBP5	0.000184896	1.76939
SEZ6L2	4.96443e-07	3.76066	S100A12	6.71845e-05	2.6431	CD24	0.000130147	1.76768
PRRT2	1.07178e-07	3.74271	PDZK1IP1	1.44517e-12	2.64039	GABBR1 /// UBD	0.00470951	1.76119
FEV	1.26906e-05	3.74149	PLA2G2A	9.11392e-07	2.63988	IGHV3-33 /// IGHV3-35 /// IGHV3-38 /// IGHV3-43 /// IGHV3-52 /// IGHV3-74	0.00523817	1.75491
NNMT	4.75949e-07	3.7404	CCL11	8.55969e-07	2.60216	WARS	3.53202e-10	1.75044
RGS11	3.33474e-09	3.73302	TMEM158	5.23887e-10	2.59584	IGKV1-33 /// IGKV1D-33	0.00210733	1.7437
FXYD2	0.0048924	3.7309	AGT	1.04191e-08	2.58997	ITLN1	0.000247734	1.72984
SV2C	3.13099e-05	3.70863	PLAU	5.84582e-07	2.53795	CXCL1	1.58133e-07	1.72693
PACSIN1	5.068e-06	3.70763	FKBP11	4.24822e-13	2.50882	IGHV3-33 /// IGHV3-35 /// IGHV3-38 /// IGHV3-52	0.00743725	1.72557
DACT2	3.66925e-07	3.69766	GJA1	1.88633e-07	2.48341	IGHA1 /// IGHV3-33 /// IGHV3-35 /// IGHV3-38 /// IGHV3-43 /// IGHV3-53 /// IGHV3-72 /// IGHV3-73	0.00347303	1.68375
SHC2	6.52692e-09	3.69329	COL12A1	3.30337e-05	2.47343	HK2	2.03293e-08	1.66819
C1orf225	5.6374e-08	3.67698	FOXQ1	1.22125e-09	2.46003	IGKV1D-42	0.000492758	1.65988
CPT1C	0.000156549	3.66916	IGLL5	1.48403e-06	2.45139	CCL2	5.97949e-05	1.65592
SLC38A11	5.8096e-05	3.62197	NCF2	6.29421e-11	2.44557	DMBT1	0.000653819	1.65533
PAM	2.98178e-06	3.59629	VWF	1.59731e-10	2.44527	CEACAM5	7.79441e-05	1.63981
KIF5C	1.68125e-05	3.5804	RTEL1-TNFRSF6B /// TNFRSF6B	3.96825e-09	2.44048	GIP	1.87913e-06	1.63883
TCEAL5	1.04989e-07	3.56957	CXCL11	1.98021e-05	2.43442	BPIFB1	9.38784e-05	1.62677
OR51E1	3.71804e-06	3.55699	CTSK	1.48962e-09	2.42705	MYOF	3.51947e-16	1.60392
PCSK2	2.45259e-05	3.55078	SAA1 /// SAA2 /// SAA2-SAA4	1.69641e-10	2.42166	IGKV1-33 /// IGKV1D-16 /// IGKV1D-17 /// IGKV1D-33	0.00145065	1.59946
FBXL16	8.19917e-06	3.51877	MMP9	2.19789e-06	2.42032	MMP7	4.13864e-06	1.58665
SLC35F3	7.69519e-06	3.51765	MZB1	1.08945e-10	2.41362	IGHG1 /// IGHV3-33	0.00834939	1.58563
TMEM145	3.44509e-06	3.51413	IGHM /// IGHV1-69 /// IGHV1-69-2	2.72367e-07	2.4073	FCGR1A /// FCGR1B /// FCGR1C	4.30591e-10	1.58374
FLJ40125	5.95642e-09	3.49898	SERPINB3	0.000240044	2.40563	CLDN1	6.80665e-09	1.58163
F5	0.000313343	3.49805	TRIB2	3.7351e-09	2.38439	IGHV4-4 /// IGHV4OR15-8	0.00149847	1.57523
CKB	3.64233e-08	3.48686	NFKBIZ	3.60229e-06	2.3742	STEAP4	2.10987e-05	1.55809
DNALI1	8.67796e-07	3.48275	TRIM29	5.1605e-10	2.37158	BACE2	1.68956e-06	1.55764
EFR3B	3.88616e-06	3.4647	NOS2	1.71341e-09	2.36691	ELK2AP /// IGH /// IGHA1 /// IGHA2 /// IGHD /// IGHG1 /// IGHG2 /// IGHG3 /// IGHG4 /// IGHGP /// IGHJ1 /// IGHJ6 /// IGHM /// IGHV1-12 /// IGHV1-18 /// IGHV1-2 /// IGHV1-24 /// IGHV1-3 /// IGHV1-45 /// IGHV1-46 /// IGHV1-69 /// IGHV1-69-2 /// IGHV2-5 /// IGHV3-11 /// IGHV3-13 /// IGHV3-15 /// IGHV3-20 /// IGHV3-21 /// IGHV3-22 /// IGHV3-23 /// IGHV3-49 /// IGHV3-53 /// IGHV3-64 /// IGHV3-66 /// …	0.0030668	1.55334
PITX2	2.57237e-06	3.45362	IGHA1 /// IGHG1 /// IGHG3 /// IGHM /// IGHV1-69 /// IGHV1-69-2	7.69331e-09	2.35365	ACSL4	1.31232e-07	1.54378
WNT4	4.86646e-07	3.44769	IGHA1 /// IGHD /// IGHG1 /// IGHG3 /// IGHM /// IGHV3-21 /// IGHV3-48 /// IGHV3-71 /// IGHV4-31	1.89051e-07	2.35061	IGHA1 /// IGHV3-33 /// IGHV3-35 /// IGHV3-38	0.00514027	1.54359
LOC388588	2.11466e-06	3.44511	TGM2	1.39713e-09	2.34642	IGKV1D-17 /// IGKV2D-18 /// IGKV2D-29 /// IGKV2D-30	0.000600398	1.53989
NLRP1	4.98465e-07	3.44506	ADGRL4	5.68818e-08	2.33771	FPR2	4.25397e-08	1.53948
KCNK3	4.01358e-07	3.44227	WARS	4.88587e-09	2.33401	IGHA1 /// IGHV3-33 /// IGHV3-35 /// IGHV3-38 /// IGHV3-43 /// IGHV3-53	0.00568266	1.53897
LOC345630	1.52415e-06	3.4259	CYAT1 /// IGLL5 /// IGLV3-1	3.46878e-07	2.32771	INHBA	1.31049e-07	1.5374
AMIGO2	2.01703e-05	3.41964	SELL	6.93533e-07	2.32561	C2	0.000168047	1.53601
KCNB1	2.19547e-05	3.40385	TDO2	0.00012533	2.28709	SELE	2.64538e-08	1.53594
CALB1	0.00432466	3.3555	RGCC	1.71689e-06	2.27425	IGKV1-33 /// IGKV1D-13 /// IGKV1D-33	0.00290218	1.53453
BEX5	3.41512e-06	3.35468	SLC16A14	1.79756e-06	2.27074	IGHV3-33 /// IGHV3-35 /// IGHV3-38 /// IGHV3-43	0.00903253	1.53263
LY6H	4.9606e-05	3.35301	S100P	2.72285e-06	2.26608	IL1A	3.39729e-06	1.53214
NGFRAP1	4.9124e-07	3.33448	IGHA1 /// IGHG1 /// IGHM /// IGHV3-23 /// IGHV4-31 /// IGK /// ZCWPW2	2.69856e-06	2.26519	IL6	5.05556e-06	1.5215
TCEAL3	4.90039e-07	3.3297	PFKFB3	1.1748e-10	2.26389	CXCR1	3.10404e-07	1.51908
NPDC1	8.66507e-07	3.32073	CD38	1.36662e-10	2.25918	CEACAM6	0.000150867	1.51874
RASD1	0.000209867	3.30493	IGKV1-17	3.82527e-06	2.24598	IGHV3-35 /// IGHV3-53	0.00157131	1.50019
HPN	5.59721e-05	3.3027	PCSK1	1.3884e-05	2.24074	ANXA10	7.31389e-06	1.4986
SYT4	1.83872e-05	3.29666	GBP1	1.92163e-09	2.22916	GKN2	1.36444e-06	1.49562
KIAA1377	2.44512e-07	3.29339	CSF2RB	4.065e-08	2.22436	CLDN18	4.23723e-07	1.49513
TCEAL6	5.09725e-07	3.28441	BACE2	6.48841e-15	2.22373	IGLV7-46	6.94641e-05	1.49234
FAM148C	5.8292e-07	3.28181	RGS5	7.96696e-08	2.22347	PLA2G7	0.000579322	1.4906
CPE	1.59962e-05	3.27832	IGHG1	8.55111e-07	2.2234	IGKV6D-21	2.97032e-05	1.48248
HOXC9	0.000496617	3.27141	NPTX2	0.00110051	2.22188	LPL	1.13899e-05	1.48142
STMN3	1.05675e-06	3.26893	FSTL1	1.82442e-08	2.20869	CATSPERB	2.83128e-06	1.4751
SPEG	3.18975e-06	3.25399	IL7R	1.15232e-07	2.20495	TREM1	6.48844e-08	1.47398
RAMP1	1.19952e-05	3.24855	LAMP3	1.64292e-06	2.20177	KYNU	0.000329245	1.46892
DNAJC12	3.01019e-06	3.23746	IGKV2-28 /// IGKV2D-28	2.47808e-06	2.20125	CSF3R	4.25397e-08	1.4661
RNF183	4.05494e-06	3.23678	COL1A2	9.46708e-08	2.19924	SLC2A12	0.00119064	1.45208
GDAP1L1	5.37315e-06	3.2261	IGLV3-25	7.9282e-06	2.19458	SPINK4	5.46337e-05	1.45163
TCEAL4	1.88262e-06	3.2244	CXCR2	3.04515e-06	2.19402	SPP1	4.62461e-05	1.44618
INA	1.90625e-06	3.19968	IGHV3-73	1.78854e-06	2.17534	FFAR4	4.71596e-05	1.43795
BSN	7.25708e-06	3.19907	IGLJ3	5.11516e-07	2.16193	HCAR2	4.41241e-08	1.43784
ARNT2	8.75255e-07	3.18949	SAA1 /// SAA2	4.99038e-08	2.15882	MUC5B	0.00083258	1.43608
LOC100216479	5.46218e-05	3.17534	ANGPTL2	1.77328e-07	2.15471	IFITM3	1.34442e-05	1.43579
GAMT	6.72095e-09	3.15971	SPARC	1.39499e-08	2.14949	NCF2	1.3523e-06	1.43561
LOC100170939	6.97535e-05	3.15603	IGHM	0.000281199	2.13911	S100P	5.7227e-06	1.43116
PELI3	1.31067e-08	3.15564	RAB31	9.46015e-09	2.13184	PLEK	0.0029225	1.42342
UNC13A	7.11732e-07	3.14866	PDE4B	3.41109e-05	2.13162	IGSF6	0.000117448	1.41728
SLC7A14	9.42936e-06	3.14493	IGHA1 /// IGHA2 /// IGHG1 /// IGHG3 /// IGHJ4 /// IGHM /// IGHV3-23 /// IGHV4-31 /// IGK /// ZCWPW2	1.60807e-06	2.12415	VCAN	1.55522e-06	1.41701
OXTR	4.30098e-06	3.12855	SAMD9L	5.94192e-10	2.12383	ICAM1	2.35098e-05	1.4113
FMN2	5.37315e-06	3.12561	AQP9	1.86269e-06	2.12089	IGHV3-35	0.00305404	1.40615
CASR	1.43939e-05	3.11676	IGHV3-72	0.000163155	2.1165	VSNL1	1.27334e-07	1.39206
MAST1	1.6788e-06	3.10914	IGLV3-10	1.7514e-05	2.11203	IGKV2D-18 /// IGKV2D-29 /// IGKV2D-30	0.000228349	1.38785
DCX	2.26864e-06	3.09301	IGK	8.31827e-07	2.11127	TNFSF13B	0.00120118	1.38554
RFX6	8.2775e-06	3.08341	TGFBI	3.32224e-10	2.11028	SAMD9L	2.2485e-06	1.3839
TNFRSF11B	1.55418e-05	3.07854	KDELR3	1.48005e-10	2.10152	OSMR	1.11187e-05	1.3749
RAB26	3.27229e-07	3.07395	KLHL5	2.83688e-07	2.09795	PLA2G10	7.4146e-07	1.37239
C8A	0.000671071	3.06684	KYNU	1.56755e-10	2.09067	TFF1	0.000267983	1.37136
CELSR3	3.93475e-06	3.06054	IGHV1-69	3.93775e-07	2.09049	PIK3R3	1.65616e-11	1.36805
NRXN3	1.31968e-06	3.04481	WNT5A	1.15386e-05	2.08514	SELP	5.52547e-06	1.36252
SOBP	3.89944e-09	3.0446	ANKRD22	5.36618e-09	2.064	S100A12	1.57111e-06	1.35963
CLIP3	2.69654e-10	3.03591	LIPG	2.91744e-08	2.05168	IRAK3	0.000169335	1.35544
FAM174B	8.67796e-07	3.0025	IGKV4-1	9.08757e-06	2.04889	IER3	6.604e-09	1.35098
TTC25	1.63165e-08	2.99108	CHST15	1.71215e-07	2.0488	TAAR3	2.76584e-06	1.35077
RIMS2	6.03866e-07	2.97966	SELP	2.22691e-07	2.04083	SLPI	2.48638e-07	1.34416
NAT14	1.59331e-06	2.97895	IGHM /// IGHV3-30 /// IGHV3-33	7.79453e-07	2.02843	PLAUR	7.62061e-05	1.33566
NEUROD1	5.42956e-05	2.96712	TUBB6	3.62031e-07	2.02114	NFKBIZ	0.000215989	1.31992
FOXA2	1.30699e-05	2.96022	THBD	2.98488e-07	2.00936	FPR1	5.46506e-08	1.31921
C5orf4	3.85897e-05	2.95868	CADM1	9.10914e-10	2.0065	SLAMF7	0.000250465	1.30957
GPM6A	8.09027e-05	2.95104	IFITM2	2.06956e-11	2.00623	ADGRL4	8.95422e-06	1.30433
LMCD1	7.3954e-08	2.94964	COL1A1	1.90801e-08	2.0053	ACPP	2.75961e-06	1.29976
MANEAL	6.85995e-06	2.94875	SPON2	1.39292e-06	2.00251	ZG16B	3.00943e-06	1.29828
TTC18	4.22289e-08	2.947	TPK1	3.0052e-10	1.99739	CA1	0.00480172	1.29646
NACAD	3.28794e-08	2.94523	CDH3	2.25994e-07	1.98846	ADGRE2	6.82195e-09	1.28787
WNK4	2.86659e-06	2.93168	IGKV1-37 /// IGKV1D-37	9.57779e-07	1.98032	NPC1L1	0.00170855	1.28689
RAB36	2.35628e-06	2.92861	COL5A2	5.5604e-06	1.97371	SOCS3	3.44141e-06	1.27826
BAIAP3	4.23432e-06	2.92597	PHLDA1	2.91246e-06	1.97354	S100A11	2.06075e-06	1.27738
RUNX1T1	5.32171e-07	2.89979	CSRP2	6.22808e-07	1.96165	TM4SF1	2.82474e-05	1.27692
LOC90499	5.72954e-08	2.89667	TREM1	6.38347e-06	1.95928	RAB31	0.000203257	1.27253
FLJ10357	3.27229e-07	2.89255	SLCO4A1	9.94942e-11	1.93254	PLS3	9.79644e-09	1.27236
ST6GALNAC5	1.20403e-06	2.8889	IGLV2-14	5.23626e-06	1.93248	VWF	1.59546e-05	1.27213
DKFZP564O0823	2.41023e-05	2.88679	ARNTL2	8.45924e-08	1.924	TFPI2	2.42335e-06	1.26988
TNK2	4.92274e-06	2.88373	ADGRF5	8.56152e-07	1.91594	CXCR2	8.50355e-07	1.2642
TMEM61	1.52254e-05	2.87735	TNFRSF17	1.03923e-05	1.91271	SOD2	2.14853e-09	1.26413
CACNA1H	1.71799e-08	2.87071	PIM2	1.76086e-09	1.91044	FCGR2A /// FCGR2B /// FCGR2C	0.00601243	1.25485
CRMP1	0.000189827	2.85943	IGHA1 /// IGHG1 /// IGHM /// IGHV3-20	7.39203e-07	1.90963	CRISP3	2.1298e-05	1.25309
KRT23	0.000368803	2.84331	ADAMTS1	8.09149e-07	1.89671	COL6A3	1.31049e-07	1.24773
HIPK2	1.13387e-05	2.84256	ASRGL1	7.50613e-12	1.89105	ANGPTL2	5.36472e-07	1.24534
VSTM2L	7.77497e-05	2.84034	ROBO1	1.1469e-07	1.88705	MMP10	7.84606e-07	1.24485
C6orf141	1.30423e-05	2.83273	CRELD2	3.36633e-14	1.87836	KCNE3	6.99868e-08	1.23788
RUNDC3A	7.46801e-06	2.82967	ZC3H12A	0.000229388	1.87763	SULF2	1.3448e-08	1.23172
CCDC24	1.55277e-07	2.82959	ENTPD1	1.15591e-08	1.87624	PRDM1	7.53388e-08	1.22884
CALCR	0.00087573	2.8279	IGFBP7	7.46987e-10	1.87301	MMP2	1.80804e-05	1.22299
INHBA	4.84927e-05	2.81543	SLC7A5	2.01105e-09	1.87031	STAT1	1.21758e-08	1.21989
ABCA3	1.41002e-08	2.81369	DRAM1	1.82914e-10	1.86807	SLC39A8	4.00118e-05	1.21413
ST18	5.38281e-05	2.81166	CYR61	0.000774028	1.86706	DRAM1	0.000709703	1.21308
RAB3A	3.23627e-05	2.80541	SDR16C5	3.63892e-07	1.86327	PI3	1.93176e-05	1.20898
LRFN2	0.00103283	2.8022	TNFAIP6	0.000239256	1.8623	CXCL5	3.48692e-07	1.20876
LEPREL2	2.78126e-09	2.79051	IFITM3	1.97579e-12	1.85291	KCND3	2.89374e-08	1.20664
KRT40	6.28356e-05	2.78967	UBE2L6	3.64158e-10	1.85105	MNDA	8.43657e-06	1.20418
FBXL7	2.82221e-08	2.78314	IFITM1 /// IFITM2	5.42781e-07	1.83832	CD55	0.000101979	1.19375
GPR98	5.54574e-05	2.78204	IGLV@	3.90818e-06	1.83613	CLEC6A	1.73158e-05	1.19342
SORCS2	9.00498e-05	2.78141	APCDD1	2.35991e-06	1.83476	CXCL2	2.81549e-05	1.19213
HTRA1	2.19739e-06	2.77629	GNA15	1.93976e-08	1.83067	ADGRG6	0.000119666	1.18852
RAB3B	0.000236171	2.7743	STS	3.58575e-08	1.82233	LAMP3	6.19625e-05	1.17967
KCTD12	2.1901e-05	2.7637	AZGP1	1.95311e-07	1.81669	ANXA1	3.46557e-05	1.17529
LMO1	0.00013912	2.74995	GZMB	1.05665e-07	1.81517	SERPINE1	2.39954e-08	1.1749
RGS5	0.000193209	2.74635	IGLJ3 /// IGLL5 /// IGLV3-19	1.04623e-06	1.81474	SETD7	2.30303e-05	1.17243
SMOC1	0.00137805	2.74521	PNOC	1.46935e-08	1.8113	ITGAX	0.00157947	1.16619
KLHL29	1.30719e-06	2.74063	MXRA5	5.77283e-06	1.80805	REG1A	0.000560845	1.16305
MC1R	1.03977e-06	2.73966	GUCY1A3	4.58749e-05	1.80358	MECOM	1.29293e-07	1.16086
C16orf45	4.54991e-08	2.73897	CDC25B	1.65317e-11	1.80027	TRIB2	0.000174376	1.15724
ZIM2	9.91228e-05	2.73709	C1R	2.8839e-08	1.78782	CDC25B	3.0025e-06	1.1571
EPHA10	1.91286e-05	2.73293	VNN1	4.33752e-07	1.78734	CTSK	0.00163841	1.15435
TPM2	0.000129844	2.73202	ISG20	4.1852e-09	1.78052	PLAU	3.49811e-07	1.15186
NPM2	1.63165e-08	2.72972	SPINK5	0.00142693	1.77969	ANXA5	3.46356e-06	1.14967
SAMD11	2.06401e-08	2.72956	IKBIP	4.50542e-08	1.77405	LITAF	0.000119666	1.14656
PDE4DIP	4.01181e-06	2.72641	ZG16B	4.98758e-11	1.77391	CDH3	3.39729e-06	1.14018
BAIAP2	5.09725e-07	2.72639	SERPING1	8.98783e-07	1.77224	FCER1G	1.94262e-05	1.13992
C6orf225	1.35942e-08	2.72287	HLA-DMA	3.25995e-08	1.76194	ANXA3	0.00268612	1.13955
GPBAR1	8.82036e-08	2.7174	CYYR1	6.51915e-08	1.76124	KCNJ15	1.79885e-07	1.13671
RP4-691N24.1	3.97338e-07	2.71428	ADA	3.33917e-11	1.75629	FBXO16	1.65616e-11	1.13492
GPRASP1	4.13133e-07	2.70904	IGKV1D-13	7.56515e-06	1.75017	CFB	0.0016871	1.12727
TPH1	4.6393e-05	2.70806	ME1	4.512e-05	1.74934	C4A /// C4B /// C4B_2 /// STK19	0.0013995	1.12684
MYL6B	3.07814e-07	2.70239	LINC00261	3.68297e-08	1.74898	GPX8	1.65616e-11	1.12554
AP3B2	2.67131e-06	2.69953	PLA1A	3.11484e-06	1.74801	NUCB2	0.00149277	1.12518
DES	0.00954146	2.69933	IGKV1OR1-1 /// IGKV1OR10-1 /// IGKV1OR2-1 /// IGKV1OR2-118	2.10844e-06	1.74624	CD274	7.61419e-07	1.12281
CDH22	0.00342458	2.69262	BASP1	2.22029e-06	1.74478	APOL4	2.77228e-07	1.11912
PPP2R2B	2.11818e-05	2.68749	IFI6	2.83538e-09	1.74182	APOBEC3A /// APOBEC3A_B	1.87913e-06	1.11653
MAP6	1.11854e-05	2.68105	CCR2	8.94641e-07	1.74092	CDH11	0.000391695	1.11528
PRUNE2	1.20126e-06	2.67928	IGKV1-39 /// IGKV1D-39	3.50555e-05	1.74083	IGKV1-33 /// IGKV1D-33 /// IGKV1OR2-1	0.000137268	1.11462
EPOR	3.66548e-05	2.67286	SPAG4	3.74479e-07	1.73523	MTHFD2	2.25025e-05	1.11362
CAND2	9.79828e-09	2.66379	CARD6	3.81243e-06	1.73223	CARD6	1.09061e-07	1.111
NKX2-2	7.43561e-05	2.66376	STOM	1.88474e-05	1.73082	TMPRSS3	8.24667e-07	1.10875
SCRN1	1.25344e-05	2.662	PLVAP	3.38303e-09	1.73038	ITGA5	6.06812e-05	1.09769
DPP7	4.95716e-10	2.65609	CDH5	6.98152e-07	1.72814	CEMIP	1.46732e-05	1.097
MAPK11	1.09123e-05	2.65554	S100A11	3.32111e-13	1.72791	AGR2	0.00179324	1.09573
HEYL	0.000104162	2.64312	IGHA1 /// IGHG1 /// IGHG3 /// IGHM /// IGHV3-30 /// IGHV3-33 /// IGHV4-31	1.01149e-07	1.72716	TNS4	0.000795713	1.09342
SLC16A9	3.71539e-05	2.64274	C3	0.000279019	1.72432	RGS5	0.000274004	1.09326
TEKT2	1.14229e-06	2.63178	TMEM45A	1.20079e-06	1.7239	IFITM1 /// IFITM2	0.000625991	1.08878
TSPYL4	2.43709e-07	2.62998	HTRA1	3.39859e-07	1.72124	HGF	9.02487e-09	1.08829
PPP1R1A	0.00234308	2.61224	COL3A1	1.13588e-06	1.71891	STXBP1	5.03495e-05	1.08376
CXorf57	0.00050206	2.60877	PXDN	2.45813e-07	1.71738	TSHZ2	3.18193e-05	1.08274
RAI2	2.27559e-07	2.60242	IGKV1OR2-108	5.45462e-06	1.71393	MRAP2	0.000148162	1.08104
CTSF	5.09725e-07	2.59793	LY96	1.40348e-05	1.70431	IFITM2	0.00110163	1.07806
SALL2	3.07452e-08	2.5955	LAX1	3.13361e-08	1.70182	MPZL2	2.26575e-07	1.07754
DSCAM	0.000117282	2.58392	CHI3L2	1.126e-05	1.68701	TGFBI	2.9369e-07	1.07703
GUSBL1	6.25686e-05	2.58251	IGHA1 /// IGHG1 /// IGHG3 /// IGHM /// IGHV3-11 /// IGHV4-31	5.7691e-07	1.68174	S100A9	1.57561e-07	1.06599
PFTK1	5.57021e-07	2.58119	LOC101929272	6.48402e-09	1.67815	P2RY13	0.00192481	1.0618
NRCAM	7.11732e-07	2.58072	MSN	3.2007e-07	1.67671	COL1A2	1.93965e-06	1.05651
CDC42EP3	1.38821e-06	2.57893	AGPAT4	1.07816e-10	1.67448	IGKV1-33 /// IGKV1D-33 /// IGKV1OR-2 /// IGKV1OR2-1	1.94262e-05	1.05583
ACTN1	3.53494e-07	2.57881	INSC	2.06863e-06	1.67311	PHKA1	2.34298e-08	1.05093
LOC202451	3.12647e-05	2.57329	HCLS1	1.11965e-06	1.6708	LILRB2	3.50269e-07	1.04913
LONRF2	1.58631e-06	2.56707	ART3	1.64694e-06	1.6707	SORD	1.94262e-05	1.04565
RGS4	8.43177e-05	2.5612	ASPHD2	3.94377e-10	1.66948	RBP4	1.32799e-05	1.04222
MYH11	0.000842993	2.55822	CTSH	9.53157e-07	1.66619	IGLL5 /// IGLV6-57	0.000134755	1.04185
QDPR	0.000408212	2.55799	COL6A2	4.35844e-05	1.66085	FSTL1 /// MIR198	9.439e-05	1.04178
2024-03-04	2.53677e-05	2.55774	CCL4	0.000445531	1.6603	TTC39A	0.000211903	1.04127
CNN1	0.00176353	2.55642	PCOLCE	4.08959e-06	1.64884	MCTP1	1.46845e-05	1.04117
KCNJ6	0.000317286	2.549	CREB3L2	1.21834e-08	1.64856	SRPX2	1.49678e-07	1.03768
MT3	9.53737e-05	2.54859	VNN2	4.19646e-06	1.64844	ADAMTS9	2.64538e-08	1.03179
ISLR2	0.0026738	2.5438	ACKR1	1.66781e-07	1.64745	IL1R2	1.93965e-06	1.03024
BACE1	5.09725e-07	2.54322	BGN	1.01191e-05	1.646	HIF1A	2.06186e-07	1.0302
ANKRD36B	8.64839e-07	2.54282	FIBIN	4.76957e-06	1.64106	CCR1	1.70179e-05	1.02806
HOXC8	2.84952e-05	2.53875	LOXL1	6.418e-05	1.64098	PDE10A	4.17296e-11	1.02767
KIAA1324	4.09753e-05	2.53713	TFF1	0.00013324	1.63864	CHRNA5	1.04879e-05	1.02742
ACTG2	0.00196803	2.53396	LINC00152 /// MIR4435-2HG	1.61055e-07	1.63728	CATSPERB /// TC2N	1.17639e-05	1.02624
SERP2	8.30889e-08	2.52779	BIRC3	7.22662e-07	1.63486	COL4A1	5.18669e-11	1.02189
MTSS1	1.99415e-07	2.52686	IFITM1	2.8589e-07	1.6342	TFCP2L1	4.35654e-06	1.02148
LRRC56	2.33369e-07	2.52101	DNAJC10	6.08707e-10	1.63305	FLT1	1.3784e-06	1.02074
KIF12	8.56556e-07	2.5197	BHLHA15	3.44893e-09	1.63258	GOLM1	0.000144033	1.02065
ZBTB16	4.52741e-06	2.51392	GPX7	4.83808e-09	1.62598	ALPL	2.37934e-07	1.02045
C12orf34	2.63992e-05	2.49572	IGLC1	8.37421e-05	1.62556	TSTA3	5.93386e-05	1.02023
CD59	6.97728e-07	2.49485	SPARCL1	5.48137e-07	1.62498	RCN1	3.35995e-05	1.01991
GPRASP2	1.50073e-07	2.49433	KIAA0125	2.89882e-06	1.62291	STX11	0.000586647	1.01925
NBEA	8.93684e-07	2.4919	CASP5	9.72862e-07	1.62161	BST2	6.17944e-06	1.01798
ITGA7	1.56994e-06	2.48973	DDIT4	2.22932e-06	1.62058	COL1A1	2.26575e-07	1.01685
DIRAS3	0.000228103	2.48753	PECAM1	1.30047e-06	1.61765	CALCRL	0.00727361	1.01601
ISYNA1	3.07452e-08	2.4871	APOL1	1.3584e-08	1.61538	KDR	2.0286e-07	1.016
WWOX	1.53443e-07	2.48676	HLA-DRB1 /// HLA-DRB4 /// LOC105369230	4.75101e-07	1.60958	EDNRA	0.00267495	1.01101
LOC285986	0.00016078	2.4735	SLC5A1	7.57156e-09	1.60786	CLIC6	4.28138e-05	1.00649
KHDRBS3	1.01167e-06	2.46632	TRIM22	5.13077e-07	1.60689	CTSS	8.82473e-06	1.00251
PDZRN4	7.47276e-05	2.46512	CLEC4A	4.17831e-08	1.60545	LINC00152 /// MIR4435-2HG	0.000104619	1.0016
LOC653080	0.000420072	2.46404	LOC100419583 /// TRIM69	3.10099e-08	1.60157	PTPN13	3.39729e-06	0.997638
IGFN1	0.00228513	2.46269	UNC5CL	3.20931e-06	1.59954	CEP55	0.000140364	0.996716
SERPINF2	4.61343e-05	2.45871	GUCY1B3	3.15353e-05	1.59721	ACSL1	0.00724706	0.994101
CXXC4	2.84185e-05	2.45385	MTCL1	2.20452e-08	1.59528	SLC2A3	0.00342737	0.993769
CRY2	2.79387e-05	2.45225	CCR10	5.86476e-08	1.59472	PI15	0.000779788	0.992601
USP11	1.00765e-07	2.45069	SPNS2	4.45626e-09	1.58991	IL13RA2	1.10646e-05	0.992152
GPR56	4.47768e-07	2.44659	IRF4	1.35155e-06	1.58886	APOL1	5.52547e-06	0.99151
SMARCD3	3.90972e-06	2.43998	STC1	2.28194e-05	1.58885	IGHV3OR15-7	6.99452e-05	0.98756
NAP5	8.22621e-06	2.43977	SERPINB3 /// SERPINB4	0.000339187	1.57852	SAMHD1	0.000425333	0.986174
SYNPO2	0.000790059	2.43244	SELE	0.000364792	1.57515	FCN3	6.6759e-08	0.983441
SLC25A27	2.24191e-07	2.42467	COL4A2	1.10194e-06	1.57346	LINC00152	4.9079e-05	0.979405
FAM171B	1.40846e-06	2.4227	PDPN	2.46553e-07	1.57305	F2RL2	1.11357e-05	0.978764
NRGN	5.69368e-08	2.41652	AIM2	4.03764e-06	1.57148	QSOX1	3.2435e-07	0.978612
QPCT	0.000630004	2.41572	TM4SF1	9.58372e-05	1.5675	TNIP3	5.2643e-07	0.978355
ABHD1	2.8074e-06	2.40958	RTEL1-TNFRSF6B	1.71842e-10	1.56275	CD14	5.50177e-05	0.978276
A2M	6.19288e-05	2.40952	IL33	5.09862e-05	1.56163	COL15A1	6.82195e-09	0.976769
C19orf46	6.01796e-06	2.40901	PRKCDBP	3.34162e-06	1.5615	CASP10	0.00463231	0.975374
FAM19A5	3.83748e-05	2.40821	OSBPL3	2.3357e-09	1.55846	C1R /// C1RL	0.000791514	0.972589
ZFHX2	1.32719e-07	2.40696	THEMIS2	2.48854e-08	1.55752	PFKFB3	4.2026e-06	0.972232
KIAA0408	8.17895e-07	2.40341	AKAP2 /// PALM2-AKAP2	1.40189e-07	1.55713	ACTN1	7.84606e-07	0.971223
SNPH	7.34051e-07	2.40078	LDB2	1.22722e-06	1.55581	CPA3	0.0009167	0.971044
BTG3	2.52206e-05	2.40032	CKAP4	8.40042e-10	1.55504	LUM	0.00121474	0.969171
LOC645166	1.64651e-05	2.39758	OAS2	1.4705e-07	1.55336	ENKUR	2.80406e-05	0.96818
SELM	8.64839e-07	2.38985	PARP9	2.58773e-07	1.55282	SRGN	0.00392767	0.966061
ENO2	4.5984e-07	2.38491	SERPINA1	5.65397e-10	1.5525	RIPK2	1.09014e-05	0.965647
C1orf102	5.709e-09	2.37839	EVI2B	1.21906e-06	1.55164	RNF186	5.36472e-07	0.965095
ITPR1	5.05408e-05	2.37632	FBXO6	3.81644e-09	1.55049	NMUR2	4.26628e-05	0.962466
KLHDC9	7.96102e-06	2.37424	CASP1	6.47719e-07	1.55026	STK26	0.000767339	0.958452
ARMC9	0.000323874	2.36975	G0S2	5.4255e-06	1.54977	FFAR2	7.56039e-05	0.956501
LOC100134282	6.06031e-05	2.3626	APOBEC1	0.0011983	1.54124	PHLDA1	5.20366e-07	0.954232
FAM169A	1.11854e-05	2.35367	BLOC1S5-TXNDC5 /// TXNDC5	4.62501e-10	1.53977	STC1	4.77344e-05	0.953924
LZTS1	6.52692e-09	2.34846	ITGB2	5.14412e-08	1.52762	COL12A1	0.00074254	0.953258
IFI27L2	5.1036e-06	2.34111	FCGR1B	6.28326e-07	1.52466	TNFAIP2	0.000101914	0.952405
PNMA1	6.93386e-07	2.33857	TFF2	0.00100995	1.52401	PXDN	4.40513e-07	0.951588
EGR1	0.00078953	2.33792	HLA-DRB1 /// HLA-DRB4 /// HLA-DRB5 /// LOC105369230	4.53348e-07	1.52301	TLR4	0.000940787	0.948934
DYNC1I1	3.59744e-05	2.33388	ARFGAP3	2.1101e-09	1.51784	FAP	5.65817e-07	0.94867
PCDH17	0.00561344	2.3336	GEM	0.000164204	1.51179	CFH	0.000822134	0.941232
SFRP4	0.00149544	2.33279	F3	6.9147e-07	1.51152	RRM2	5.49788e-05	0.939363
DNM1	1.07813e-06	2.33178	PIK3R3	3.19977e-08	1.50928	B4GALNT3	2.77524e-06	0.938558
FAM69B	1.99415e-07	2.33014	SDF2L1	1.37215e-10	1.50865	FKBP11	3.39639e-07	0.936914
SYT17	4.454e-05	2.32851	LPGAT1	1.59164e-07	1.50482	FCGR3A	1.19047e-06	0.936287
FAM57B	3.1263e-05	2.32656	ANXA5	4.94739e-10	1.4937	BATF2	4.18655e-08	0.935598
SNAP25	8.31933e-05	2.32513	ADGRE2	7.3217e-08	1.49176	PDCD1LG2	0.000354238	0.933884
ACSL1	0.00133015	2.3244	FCER1G	1.03734e-05	1.49126	PGM2L1	9.13528e-07	0.93159
LRIG1	2.11466e-06	2.31813	SLAMF7	3.49532e-07	1.48946	STRIP2	2.20922e-09	0.931076
GALNT10	3.11528e-06	2.3155	C11orf96	0.000580958	1.48494	DLGAP5	0.00011337	0.930576
VWA1	9.41612e-06	2.3143	CALU	9.76418e-13	1.48483	FKBP10	3.5205e-07	0.928486
BIN1	3.86263e-05	2.30563	RILPL2	1.13826e-08	1.48185	GPX2	0.000247775	0.927024
LOC440337	0.00260265	2.30527	IGKV1D-8	1.31219e-06	1.48122	COL3A1	1.27638e-06	0.926784
DTNB	3.19696e-07	2.30469	HLA-DRA	2.51648e-07	1.4795	NID1	3.39608e-05	0.925418
NCRNA00094	4.15726e-06	2.30415	PF4	3.28295e-09	1.47912	PYGL	1.13903e-06	0.924603
KCNE4	1.56161e-05	2.3024	CPA3	0.000538359	1.47508	GATA4	3.73987e-05	0.921194
TCOF1	3.45646e-05	2.29368	IFI30	8.34115e-09	1.47381	ATP10B	0.0012786	0.919491
DZIP3	8.02326e-07	2.29355	ASS1	9.06866e-10	1.4737	ASPHD2	8.83111e-06	0.918755
TSPYL5	4.09701e-05	2.29257	SEC14L1	1.42307e-10	1.47171	ANLN	0.00037328	0.913568
KIAA1598	8.44494e-05	2.28861	CD93	2.3032e-07	1.47009	SLAMF8	0.00155943	0.912559
RFX2	2.83939e-08	2.28266	CARD16	5.38953e-09	1.46958	C4BPB	7.46733e-09	0.9123
EPB41L1	2.91743e-06	2.28106	CBR3	2.28403e-10	1.46875	ECT2	3.1381e-07	0.911463
LRRC49	2.08791e-08	2.28087	MANF	3.10254e-13	1.46459	TAP1 /// TAP2	1.94262e-05	0.910484
PLCXD3	6.28356e-05	2.28032	CTPS1	4.88748e-07	1.46218	NAMPT	6.78872e-07	0.908878
DNAJB5	3.83821e-07	2.27998	MLKL	1.54521e-08	1.46107	CARD16 /// CASP1	0.000374766	0.907897
SETBP1	0.000152158	2.27961	SERPINE2	2.64358e-05	1.45769	HCP5	0.00209908	0.907534
A2BP1	0.0027338	2.27337	HGF	7.59222e-05	1.4531	LAP3	4.2256e-10	0.907278
EGR4	0.00155495	2.27322	LPL	1.10168e-05	1.45167	OAS2	0.00922021	0.907252
GLIS3	1.25097e-05	2.26354	HLA-DRB1 /// HLA-DRB3 /// HLA-DRB4 /// LOC105369230	1.21379e-06	1.44939	LYN	0.00107039	0.905998
DKK3	0.000264115	2.26208	THY1	5.71464e-06	1.44883	PARP9	6.95561e-05	0.904235
ABHD14A	1.04989e-07	2.26073	PPP1R18	3.40792e-06	1.44865	IFNG	0.000130545	0.903827
LARP6	3.32834e-06	2.25567	DSG3	0.000431416	1.44832	CCL4L1 /// CCL4L2	8.63784e-05	0.902899
INSM1	0.000265475	2.2534	GNG11	1.78821e-06	1.44776	CD93	9.87024e-05	0.902411
MYT1	3.03548e-05	2.24871	PSMB9	4.40779e-06	1.44737	ENG	1.14223e-05	0.901757
RPH3AL	0.000787259	2.2478	IGHV3-53 /// IGHV3-66 /// IGHV3-72	4.8644e-08	1.44521	DOCK4	3.96606e-07	0.899815
SGSM1	6.11746e-05	2.24587	CYTIP	3.10459e-06	1.44385	SLC5A8	0.000159817	0.899715
CALD1	1.01237e-06	2.24348	BAG2	1.01412e-06	1.44068	DHRS9	0.00280692	0.898272
C3orf39	5.33742e-07	2.24234	ERO1A	2.83899e-07	1.43887	RAPGEF4	4.74059e-11	0.897756
NMNAT2	1.2809e-05	2.24113	LYN	1.59837e-10	1.43717	LAMA4	0.000189662	0.894265
ARHGEF10L	9.05669e-06	2.23837	CCR1	5.3576e-07	1.43537	ACVRL1	6.56366e-08	0.891988
KLHL35	8.05986e-05	2.23731	CLMP	0.000225775	1.43465	FPR3	0.00238962	0.891945
ZFHX3	7.18131e-07	2.23603	CD53	1.4449e-06	1.43259	CD59	6.0635e-06	0.891488
GUSBL2	0.00106151	2.23352	IFI16	3.47001e-09	1.43248	IRF1	0.000320601	0.890737
FOXA1	0.000211395	2.22922	PCDH17	1.2092e-07	1.42955	CTSL	1.70474e-05	0.890079
GSTT2	6.94381e-06	2.2285	TXNDC15	4.53958e-10	1.42927	RARRES1	0.00178483	0.889441
NAIP	0.00289729	2.22408	ENPP2	5.60432e-06	1.42926	TBXAS1	0.000171691	0.888036
MPP3	1.33647e-07	2.21791	PARP8	5.62188e-05	1.42789	CCL8	7.56039e-05	0.887684
IGFBP7	0.000928118	2.21686	ACKR4	5.41185e-05	1.42773	PROK2	1.17495e-05	0.88663
FGF13	1.30699e-05	2.21552	MUC1	1.17592e-06	1.42663	IGFBP7	0.000831047	0.885769
RGAG4	3.34499e-05	2.21191	TRIM40	0.000630574	1.42611	PIGR	0.00040167	0.881262
PRPF40B	3.64233e-08	2.21101	TPRG1	0.000187632	1.41633	TNC	0.00218812	0.878145
NDRG4	0.000302684	2.21026	HYAL1	1.61129e-05	1.41389	IGFBP2	1.50808e-07	0.877864
FLJ37078	1.99415e-07	2.20749	ICAM1	3.67345e-06	1.41293	SERPING1	0.0083887	0.877718
MYLK	0.00103082	2.20527	HLA-DMB	8.55056e-07	1.40986	IFI30	0.000142135	0.876439
PRRT3	7.13296e-07	2.20168	CD40	5.07025e-08	1.40566	ARNTL2	3.30738e-06	0.876142
WFS1	4.75524e-06	2.19759	SLC6A20	6.75186e-09	1.40522	ITGA2	0.000153976	0.874417
C14orf132	1.02295e-07	2.1966	EMP3	1.66305e-06	1.40372	DYSF	1.2335e-07	0.871425
C1orf133	0.00131923	2.18964	PLEK	5.59471e-06	1.4035	CPM	0.000291453	0.86856
TAGLN	0.000592326	2.18843	TNFAIP8	1.28901e-07	1.40156	NNMT	3.4517e-06	0.867969
RTBDN	0.00119121	2.18578	RGS18	3.5649e-08	1.39921	PARM1	0.00431477	0.867666
FLJ40113	4.09701e-05	2.18524	LAMC2	2.97259e-05	1.39859	MLKL	3.5205e-07	0.866229
CFC1	0.00267742	2.18404	TIMP3	9.30635e-07	1.39672	PDIA4	0.000108018	0.866127
ATP1B2	4.21006e-05	2.18171	NUCB2	1.21378e-09	1.39377	LILRA4 /// LILRA5	1.8555e-06	0.863928
SPINK2	0.000317286	2.18068	APLNR	5.85672e-10	1.39231	GNA15	1.9866e-06	0.859963
CBX6	7.83997e-08	2.17988	GABRP	9.16512e-08	1.39034	HAPLN3	3.77276e-06	0.859361
DNM3	5.05611e-05	2.17885	FCN1	2.50746e-06	1.3898	BTN3A3	0.00135958	0.855484
AES	3.50194e-06	2.17883	MRAP2	6.96042e-06	1.38784	MIR223	0.00370227	0.853001
ARMCX2	2.28534e-06	2.1764	BST2	4.12111e-06	1.38743	OSM	1.32888e-05	0.852074
SMARCA1	2.51446e-06	2.16485	S1PR3	0.000663526	1.38686	GBP2	3.49352e-05	0.851518
OBSL1	5.65358e-09	2.16084	CHN1	9.89453e-05	1.38593	SERPINB5	0.00058143	0.848179
CGNL1	1.09179e-05	2.15906	SRM	4.38953e-10	1.3833	CLEC4E	5.47831e-05	0.847205
VTN	0.00763716	2.15678	NQO2	1.96958e-08	1.38084	LILRA6 /// LILRB2 /// LILRB3	0.00011432	0.847194
MAGEH1	3.45932e-06	2.15657	LUM	3.5359e-06	1.38001	C3AR1	0.000842518	0.845699
CCDC74B	5.546e-05	2.15505	APOL3	7.32235e-07	1.37975	C4BPA	6.84371e-05	0.844642
ABLIM3	6.66016e-06	2.15438	APIP	3.20529e-08	1.37944	KIF18A	0.000211653	0.84215
SERPINA10	0.000477189	2.15111	TMEM173	1.70038e-06	1.37811	LILRA3 /// LILRA6	0.00354159	0.841113
LOC390705	1.48778e-06	2.14809	HSD11B1	9.73041e-05	1.37722	LAMC1	1.34809e-05	0.839854
KIAA1462	3.69144e-06	2.1452	CPXM1	6.30703e-10	1.37599	SLC9A7	0.00922142	0.839324
MAPK8IP2	6.00672e-05	2.14485	PEA15	1.11268e-08	1.37204	NLRC5	0.00468265	0.838943
LOC348262	2.33369e-07	2.1431	EGFL6	0.00123873	1.36714	CYYR1	0.00116236	0.835666
TTLL6	4.78673e-05	2.14301	PLA2G7	7.11745e-06	1.36685	C5	0.00172645	0.834258
SLC25A29	1.68745e-05	2.14098	FAP	0.00028358	1.36405	IL3RA	4.57673e-05	0.832997
STMN2	0.000752642	2.13488	CFH /// CFHR1	5.78951e-06	1.35636	ADGRL2	0.00793718	0.832075
NISCH	2.50496e-06	2.12865	ANXA6	7.87651e-08	1.3563	CCND1	4.21437e-07	0.829585
SERGEF	1.03441e-05	2.12777	RAMP3	2.20137e-08	1.35618	IL24	0.000236393	0.82707
CBX1	5.5699e-05	2.12519	IGH /// IGHA1 /// IGHA2 /// IGHD /// IGHD3-3 /// IGHG1 /// IGHG2 /// IGHG3 /// IGHJ5 /// IGHM /// IGHV3-21 /// IGHV3-48 /// IGHV3-71 /// IGHV4-31	2.40417e-07	1.35586	SPG20	0.00150173	0.823662
SCHIP1	1.55869e-06	2.12374	PKM	1.41652e-09	1.35376	RAB27B	0.00275542	0.820273
ENDOD1	2.51488e-05	2.11615	COL18A1	8.16298e-08	1.3522	HSPA4L	0.000947461	0.819132
CPEB1	6.85911e-07	2.11602	LGALS1	3.49798e-06	1.35006	LAMB1	1.05415e-06	0.819049
RDH12	0.00288208	2.11485	MUC5B	6.40514e-06	1.34944	ADGRF5	3.44141e-06	0.817941
EBF4	5.0217e-06	2.11264	SLPI	0.000176563	1.34903	PLVAP	1.72154e-05	0.817328
DOK6	0.000796805	2.11107	IGDCC4	9.44528e-05	1.34817	THBS2	0.000423873	0.816909
SMA4	0.000852221	2.10167	SRD5A3	8.35472e-06	1.34768	DENND5A	0.00593676	0.812904
NAV1	3.88456e-06	2.10118	CHST2	7.136e-07	1.34667	ADM	5.77595e-06	0.812547
WDR54	2.33369e-07	2.10001	SAMSN1	1.40168e-06	1.34393	ME1	0.00150323	0.811398
FBXO41	7.2268e-05	2.09445	KMO	9.68664e-07	1.34347	GNA14	1.1882e-06	0.810796
PNPLA7	7.96102e-06	2.09285	TWIST1	0.00154173	1.34337	DNAJC12	5.31891e-06	0.809264
FREM1	5.44673e-05	2.09077	TSTA3	4.24831e-13	1.34227	FADS1	0.000484608	0.809078
PROC	0.00179201	2.08941	DNAJC3	0.0002926	1.34099	MYEOV	1.85631e-06	0.808754
NOL3	1.52925e-06	2.08458	CYP4X1	9.91097e-06	1.33771	FLRT3	0.00717809	0.80716
CES1	0.00787918	2.07827	TCF4	5.4133e-06	1.33652	TM4SF18	3.35284e-05	0.80016
SLC22A17	3.17555e-05	2.07401	BNIP3	4.31106e-08	1.33501	SNX10	0.00729967	0.799997
PHLDA3	3.63854e-05	2.07379	VSIG1	1.28001e-05	1.3349	A2M	0.00129866	0.799948
LOC645251	4.92308e-05	2.0714	FEZ1	9.59943e-07	1.33398	SPARC	0.00279125	0.798631
CXXC5	1.99335e-05	2.06827	MEOX1	7.32341e-07	1.33232	THY1	5.84571e-05	0.797856
HSPA2	2.57605e-05	2.06508	LAMA4	4.20593e-06	1.3322	FKBP14	0.000179005	0.797522
hCG_1643808	0.000423961	2.05683	SULF1	3.27764e-05	1.33122	CASP1	0.000583497	0.794885
PTPRN2	6.97877e-07	2.055	TBXAS1	1.92864e-07	1.32781	ZBP1	2.19817e-07	0.794419
MAN1C1	2.73442e-05	2.05396	CD163	8.85671e-06	1.32539	THEMIS2	0.00784036	0.789158
CDH6	1.38516e-06	2.05223	SETD7	1.2029e-09	1.32335	FMNL2	0.000889803	0.787813
SOD3	0.00635168	2.04796	SELM	1.22341e-06	1.31915	PLCB1	1.5729e-05	0.78663
ACTBL2	0.0070029	2.04743	FCGR2B	4.59767e-06	1.31664	CREB3L1	0.000798668	0.784847
AHDC1	2.90506e-07	2.04623	GMFG	2.20562e-07	1.31369	FBN1	0.00756221	0.783505
VEGFB	7.83997e-08	2.04043	FAM57A	4.75572e-06	1.31211	TFF2	0.00151839	0.783348
PTPN13	2.03683e-05	2.03917	TNFSF13	6.33327e-12	1.30944	ALDH1A2	1.72311e-05	0.781732
LPHN1	8.16486e-07	2.03836	GIMAP4	8.01421e-07	1.3053	LIPG	0.000742054	0.780238
PCDHA11	2.93887e-05	2.03616	LBH	6.69186e-05	1.30462	GALNT5	0.00082744	0.780124
HSPB1	2.75813e-05	2.03592	IGHA1 /// IGHV2-5 /// IGHV4-31	1.94921e-06	1.30409	RGS1	0.00178751	0.779537
ACTA2	0.00446649	2.02458	PDLIM4	5.31867e-06	1.30286	GLUL	5.76506e-08	0.778553
TLE1	2.52904e-05	2.02397	HLA-DRB1	3.9864e-07	1.30137	SLC7A5	1.91994e-05	0.777167
TEAD1	5.90901e-08	2.02076	LILRB2	5.15397e-06	1.29943	JAK2	9.14354e-09	0.776264
FAM127A	2.91198e-07	2.02029	FCGR2C	3.7463e-07	1.29825	NEXN	0.00132043	0.775626
TRPM3	0.000231888	2.01742	VSNL1	4.15728e-05	1.2978	STIL	0.000215989	0.774924
MCF2L	2.26953e-05	2.01083	RHOH	1.27285e-07	1.29689	KCTD14 /// NDUFC2-KCTD14	0.00220212	0.774637
FAM167A	0.000274453	2.00855	CCDC109B	6.71989e-08	1.29681	CXCL6	1.97257e-05	0.774008
ZMAT1	4.37419e-06	2.00809	DLC1	2.55756e-05	1.29609	KPNA2	0.000141088	0.771656
PARP1	5.46218e-05	2.00125	TPST2	8.2362e-08	1.29557	GNE	3.77276e-06	0.771632
TBL1X	1.57524e-07	1.99564	CD44	1.01183e-08	1.29475	PYCR1	7.643e-09	0.771031
CMTM8	0.00035565	1.995	CEBPB	5.50575e-07	1.2894	RBPMS	0.0088251	0.769563
ADAMTSL2	3.45259e-05	1.99424	CAPN8	4.86073e-05	1.28939	CDKN3	0.00132532	0.768653
ACCN2	1.04989e-07	1.99276	CCDC69	1.42485e-07	1.28846	LILRB4	0.00703644	0.766442
LRRC20	1.13917e-06	1.9919	ECM1	3.584e-06	1.28719	WBP5	0.000208582	0.765464
RTN1	0.000912	1.99171	ANKRD36BP2	4.03481e-05	1.28405	PLA2G4A	0.000138862	0.76521
NENF	2.51855e-07	1.99116	GBP5	5.38297e-06	1.28363	EHF	0.000215989	0.762507
EMP2	1.63054e-05	1.98719	CCR7	0.000205128	1.2833	LYPD6B	0.000332202	0.761964
SORBS2	1.54628e-05	1.9871	PODXL	2.14476e-08	1.28295	SLC2A1	0.00277038	0.760572
HES4	4.20527e-07	1.98684	ACPP	2.09046e-07	1.28271	CCNB1	0.00047583	0.760183
ELMOD1	0.000690122	1.98342	IGH /// IGHA2 /// IGHD /// IGHG1 /// IGHV4-31 /// IGHV4-61 /// LOC102723407	6.38848e-07	1.28093	TRIM16	0.000141098	0.759709
TMEM130	0.00435691	1.98319	CHSY1	6.25623e-07	1.27989	CDH5	0.00229207	0.758768
C3orf14	3.8518e-05	1.98295	HCK	1.82592e-05	1.27466	IRG1	0.00110864	0.755077
PPT1	0.00016461	1.98084	C1S	0.000346645	1.27309	ASRGL1	2.7031e-07	0.75451
CYFIP2	0.00193578	1.9754	MTHFD2	1.65741e-10	1.27174	SLC11A1	0.000140514	0.752339
PCDHB9	4.71212e-05	1.97222	PGM3	2.3748e-08	1.27165	DPY19L1	3.49409e-05	0.751813
MAMLD1	0.000927472	1.96691	CCL24	2.50457e-07	1.27083	PDPN	7.4146e-07	0.751628
LOC728411	0.000633831	1.96552	VCAM1	0.00161114	1.2697	ADGRE3	3.15372e-05	0.751374
CCDC104	3.22208e-06	1.96533	CHST11	1.67593e-07	1.26963	HK1	1.41298e-05	0.750853
FAM164A	0.000127825	1.96522	MAP3K5	6.38136e-09	1.26726	GLT8D2	0.00186871	0.748265
IQSEC1	1.80673e-05	1.96477	HLA-DQB1 /// HLA-DQB2	0.00085226	1.26646	CEACAM8	3.81953e-05	0.748052
KLHL1	0.00122549	1.96351	AZGP1 /// AZGP1P1	1.98712e-06	1.26255	P2RY14	0.00458761	0.747961
PCDHB11	1.82186e-06	1.96158	TIFA	6.36757e-06	1.25919	TRIM16L	0.000159161	0.746733
SSBP4	6.30486e-06	1.96158	RBMS1	4.5747e-06	1.258	CEP70	0.000819475	0.745273
PCBP4	1.71237e-06	1.96032	TNFSF13B	1.44171e-05	1.25709	BTN3A1	0.000348945	0.745194
FRY	8.67796e-07	1.9578	DCN	9.46666e-05	1.25568	GBP1	0.00138461	0.74504
BEX4	4.52127e-06	1.95521	BCL6	4.87963e-05	1.25523	SAA2	2.28917e-05	0.744958
MARK1	5.03338e-05	1.95476	FYN	2.34817e-06	1.25514	HEG1	0.00158237	0.744518
KCNK10	0.00035996	1.95311	CD27	3.34803e-06	1.25467	GLT1D1	7.26841e-06	0.74352
PBX3	1.87307e-07	1.95211	SRPX2	3.02926e-08	1.25161	TLR8	8.38777e-05	0.741991
PCDHA1	0.000171566	1.95168	ADM	1.27957e-05	1.25121	SLC38A5	1.31232e-07	0.739883
NDRG2	3.6653e-07	1.95105	P2RY13	6.89181e-05	1.25096	LPCAT1	0.000740914	0.734986
POLR3H	2.21215e-06	1.95053	DUSP4	7.23318e-07	1.24851	CCL11	1.3784e-06	0.734639
MYL9	0.00363266	1.94976	CLDN2	7.51454e-07	1.246	GPR155	0.000771358	0.734243
MYOM3	0.00402656	1.94604	RAB34	2.78986e-06	1.2435	ARHGAP29	0.000778168	0.734233
ZSCAN18	4.16468e-07	1.94399	HIF1A	1.46143e-11	1.24058	SEMA3C	0.000153681	0.733555
OSCAR	0.000391856	1.94186	AEBP1	1.56164e-05	1.24056	KCNJ2	0.000606491	0.732846
NAP1L2	6.32351e-05	1.94067	TAP1	7.44831e-08	1.23894	BTN3A2	0.00127388	0.732671
ASPN	0.00269658	1.93963	STAT1	1.6595e-07	1.23883	ABCA1	0.00551908	0.730527
JAKMIP2	4.69308e-05	1.93676	NAMPT	1.28173e-06	1.23818	COL5A2	1.02322e-07	0.72962
LOC389332	0.00103417	1.93608	SEMA4D	6.16705e-07	1.23692	FILIP1L	0.000209248	0.726258
CCDC151	6.98629e-05	1.93426	ARMCX2	1.96913e-06	1.23547	DNAJC10	0.0016679	0.725636
ARHGAP10	8.16486e-07	1.93197	LHFP	5.41551e-05	1.23459	NETO2	0.00777889	0.725511
CCDC153	8.2775e-06	1.93185	SYTL1	2.47491e-07	1.23266	CA9	9.60581e-06	0.725388
ECHDC3	0.000382731	1.93068	FUT8	2.50099e-06	1.23194	CD80	0.00343865	0.725236
MEGF11	1.15428e-05	1.92982	SBNO2	1.0609e-08	1.23162	PSTPIP2	0.000824321	0.724962
ABLIM2	0.000143478	1.92903	CHRDL2	4.66327e-05	1.23152	GPC4	0.000594128	0.7237
SGK493	5.84904e-05	1.9279	IGLL5 /// IGLV1-40 /// IGLV1-44 /// IGLV1-50	3.60791e-07	1.2287	FERMT2	0.00405919	0.723108
TIMP1	0.000555236	1.92481	GALNT2	3.83301e-09	1.22858	CKAP4	1.94262e-05	0.722742
GOLGA2LY1	8.90488e-06	1.92452	GMDS	1.83485e-07	1.22748	FZD3	0.000621855	0.722706
B4GALNT4	0.000424213	1.91925	PRDX4	4.6411e-13	1.22618	CYP4X1	1.53171e-06	0.721734
SPOCK1	0.000801346	1.91796	FAM65C	0.000102415	1.22474	NQO1	0.00142138	0.719294
SLC16A2	1.20937e-07	1.90963	CORO1A	5.03284e-05	1.22447	MKI67	0.00576285	0.716018
BAI3	0.00240136	1.90768	TMEM204	2.71209e-06	1.22387	SLC28A3	0.0014892	0.716017
FAM135B	0.00030371	1.90358	FBN1	1.5198e-06	1.22318	ABCC1	0.00406146	0.714924
DBN1	6.51498e-05	1.90219	COL5A1	2.41265e-05	1.22154	TMTC1	0.000968519	0.713267
PDLIM3	0.00369102	1.90028	RAC2	2.97001e-06	1.22084	LYPD1	1.02796e-05	0.71288
RABL5	2.33369e-07	1.90003	MADCAM1	1.84852e-05	1.22045	EGR1	0.0061804	0.71283
EID1	9.17661e-07	1.89808	KCNJ15	4.71325e-05	1.21932	IDH2	1.02796e-05	0.711271
PPP1R3C	1.60519e-05	1.89719	CEP55	0.00014207	1.21793	CCL4	0.00115286	0.71101
FGF9	0.00089404	1.89437	CECR1	1.62382e-05	1.21605	ALDH1L2	9.60877e-08	0.709352
ADCY2	1.89703e-05	1.89088	SLC2A3	6.21325e-05	1.21533	IGHV3-47	0.00668578	0.7085
HDGFRP3	2.06657e-06	1.88848	SLA	5.14e-07	1.21463	ARHGAP44	0.000415428	0.70839
SHANK3	7.2585e-05	1.88777	FAM49A	7.59289e-07	1.20873	IL1R1	0.00252719	0.705708
USP13	1.07737e-07	1.88563	ITGA5	4.96308e-06	1.20799	ENTPD4 /// LOXL2	1.77744e-06	0.705241
C15orf52	7.01991e-06	1.88115	IFIT3	1.15389e-05	1.20696	GMPR	1.94262e-05	0.704485
PRMT7	1.0903e-05	1.87932	PIM3	2.51625e-05	1.20566	CFTR	0.000996991	0.703431
GEM	5.72145e-05	1.87609	PMEPA1	1.03314e-06	1.20499	SLC1A4	0.000239312	0.703342
MAST4	1.55165e-05	1.87604	PTP4A3	0.00013008	1.20403	ASPH	7.4146e-07	0.702931
SH3TC1	0.000154382	1.87308	CENPW	4.04703e-06	1.204	PDGFRB	0.000227143	0.701856
FAP	0.00291709	1.87179	C4orf32	4.71008e-06	1.20347	C8orf49	0.000222962	0.701856
ZBTB4	4.62174e-06	1.87178	LCP2	1.87408e-05	1.20053	EMP2	3.82312e-06	0.701465
TCTN1	4.14649e-06	1.8702	ENC1	4.34245e-05	1.198	LILRA1	2.10987e-05	0.701355
FAM184A	0.000132884	1.86945	DNAJB11	1.93895e-10	1.19799	HMGN3	0.00250544	0.701017
PLEKHG3	4.454e-05	1.86743	FCGR1A /// FCGR1C	1.26907e-07	1.19744	BUB1	0.00777206	0.700478
ROM1	2.28505e-06	1.86739	GRB10	2.76937e-07	1.19449	CDC20	0.000746969	0.699116
MNX1	0.000565951	1.86627	TLR2	7.00626e-08	1.19389	ITGB6	0.0009953	0.698794
NLGN2	1.35942e-08	1.86586	TNFSF12-TNFSF13 /// TNFSF13	3.95385e-09	1.1934	IQGAP3	6.9648e-07	0.698724
TUB	4.38846e-05	1.86548	XDH	7.05395e-06	1.19226	TTK	0.00250852	0.698475
GPR116	0.000122329	1.86501	IGSF6	2.79249e-05	1.1906	RAB23	9.30726e-05	0.696014
REC8	1.71125e-05	1.8647	P3H1	1.66531e-08	1.18869	ADAMTS2	8.69578e-06	0.695864
ARMCX1	1.17005e-06	1.86126	MIR155HG	0.000161555	1.18795	ERN2	2.47343e-05	0.695248
IFI6	9.82555e-05	1.86068	RNF213	1.31629e-06	1.18565	CFHR1	5.175e-06	0.694011
METRN	3.45932e-06	1.8592	MICB	3.60824e-06	1.18472	CCL3	0.000600469	0.693958
RASA4	0.000200613	1.85839	TCIRG1	7.37215e-09	1.18307	BICC1	0.000792464	0.693215
RP11-35N6.1	0.000292957	1.85837	ALDOB	0.000525416	1.1823	CDK1	0.00875808	0.692742
LOC100132218	0.00140167	1.85552	SEC11C	1.24753e-11	1.18208	RHOJ	0.00619279	0.692624
SPARCL1	0.00593958	1.85461	CAV1	4.12779e-05	1.18203	HCK	0.000417292	0.691626
KIAA1324L	7.68429e-07	1.85386	LOC105376575 /// NUCB2	2.38903e-07	1.18056	LGALS1	0.000148306	0.691332
BZRAP1	3.02911e-05	1.85116	TYMP	7.69537e-07	1.1801	ZC3H12A	0.00370841	0.691289
SSTR2	0.000427587	1.84646	SHCBP1	2.48345e-06	1.179	APOL3	0.000149085	0.690731
BEND5	4.72312e-06	1.84351	APOBEC3G	4.28314e-07	1.17802	ADH4	0.00534821	0.69063
DUT	5.86915e-05	1.84168	PDGFRB	1.56582e-05	1.17782	CENPE	0.00133634	0.690513
LRP1B	0.000374053	1.83814	PARP14	5.19519e-06	1.17587	RNF182	1.89432e-08	0.690414
NEURL	0.00076149	1.83728	C5AR1	1.74209e-05	1.17587	NFE2L3	0.00443888	0.690345
APBB1	1.67422e-05	1.83634	CSF3R	5.65711e-06	1.1748	TRAFD1	0.000230304	0.688863
CCDC28B	3.03727e-07	1.8346	P2RY8	1.08392e-06	1.17454	AHR	2.69092e-07	0.687004
CBX7	8.19917e-06	1.83377	SLC38A5	2.65931e-09	1.17343	NANS	0.000383963	0.685844
ST6GAL1	0.0065866	1.83373	PDIA5	2.7753e-11	1.17286	PODXL	0.000250893	0.683955
LOC339483	0.000119258	1.83315	GIMAP8	2.98364e-05	1.17165	TWSG1	8.22622e-05	0.680955
KIAA1797	4.59776e-06	1.83248	FFAR2	2.29345e-06	1.17155	FGF7	1.09014e-05	0.680358
CHADL	4.31649e-05	1.83113	FAM167B	8.33182e-08	1.17148	IL18R1	0.000771466	0.680255
PFKM	2.9887e-07	1.82782	SNX10	0.000153935	1.16774	GNPNAT1	0.000781567	0.679595
RIPPLY2	6.97877e-07	1.82713	FGR	6.0721e-05	1.16664	ARSJ	6.87253e-08	0.679342
WHDC1	2.93887e-05	1.82151	GBP2	8.58767e-07	1.16501	XBP1	0.000106855	0.678495
RBPMS	3.54952e-05	1.82005	GLYR1 /// SEPT6	2.34754e-05	1.16464	PBK	0.00508679	0.678227
GLI3	0.000100822	1.81922	SASH3	1.98986e-05	1.16374	BMS1P20 /// IGLC1 /// IGLJ1 /// IGLL5 /// IGLV1-36 /// IGLV1-40 /// IGLV1-44 /// IGLV1-47 /// IGLV1-51 /// IGLV2-11 /// IGLV2-23 /// IGLV2-8 /// IGLV3-1 /// IGLV3-10 /// IGLV3-19 /// IGLV3-21 /// IGLV3-25 /// IGLV3-9 /// IGLV4-3 /// IGLV5-45 /// IGLV5-52 /// IGLV7-46 /// IGLV8-61 /// IGLVI-70	0.00169838	0.677074
RGMA	0.00436134	1.81731	FXYD5	3.31468e-06	1.1621	JPH1	4.57673e-05	0.676794
BBX	5.068e-06	1.81625	ADAM9	2.25718e-05	1.16065	TFAP2A	5.69856e-05	0.676677
SLC24A3	0.00676839	1.81565	TIGAR	1.01837e-06	1.16023	PSMB9	0.00107815	0.676599
PLA1A	0.000264171	1.81055	EVI2A	0.000128028	1.15969	IGKV1OR2-108	6.04283e-05	0.676389
PLCD4	2.51773e-07	1.81016	SRPRB	5.58702e-10	1.15954	RUNX1	0.000188622	0.675668
C1orf114	1.57675e-06	1.80893	RNF183	8.87261e-06	1.15698	MMP14	5.92192e-06	0.675174
TMEM22	2.82281e-05	1.80376	CSTA	1.78408e-05	1.15386	RND1	9.87024e-05	0.67294
PPP2R3B	1.44143e-06	1.80195	EFEMP2	1.20457e-06	1.15318	PDE11A	0.000115734	0.672122
GRIP2	0.000424213	1.8013	C1QB	0.000382018	1.15087	F2R	3.15372e-05	0.670248
RPL23AP13	8.07454e-05	1.79819	RGS2	0.00024723	1.15032	ST5	0.000346057	0.670161
C15orf59	0.000235964	1.79712	XBP1	2.14005e-10	1.14974	KIF20A	0.00401741	0.668628
NCRNA00087	1.13917e-06	1.79632	LOC102724229 /// RASA4 /// RASA4B /// RASA4CP	1.39571e-08	1.14912	UBE2D1	1.02022e-05	0.667267
SFTPD	1.40896e-05	1.79466	FAM83D	0.000135361	1.14778	IL20RA	0.000357437	0.666586
SLC6A15	0.00149225	1.7939	PAPLN	0.000112205	1.14526	PDIA5	1.14097e-10	0.665835
TRPS1	5.43459e-06	1.79277	IGLL3P	9.54133e-08	1.14492	RPS6KA2	1.16949e-06	0.665409
WASF3	1.15465e-05	1.79215	SLC15A3	3.04956e-06	1.1404	ROR1	0.000979918	0.665339
DOK7	0.000889754	1.79172	MMRN2	3.11979e-05	1.1403	SPTSSB	5.78679e-06	0.663724
TSPYL2	4.72312e-06	1.78363	CARD16 /// CASP1	1.01449e-05	1.13658	ARFGEF3	0.000674596	0.663411
CNTN3	0.00199834	1.77924	CBFB	4.11352e-07	1.13552	KLK6	0.00259714	0.663301
ARL3	5.05367e-08	1.77911	PALMD	3.97311e-06	1.1349	IL22	0.0012222	0.663111
FAM127B	6.52692e-09	1.77796	NEBL	5.93674e-05	1.13132	CALU	5.4154e-05	0.66155
ZNF462	4.15726e-06	1.77715	TMEM263	2.71419e-07	1.12941	GJA1	1.1678e-05	0.661509
PDLIM4	0.0047202	1.77571	CD19	0.000551787	1.12866	TPX2	0.00415939	0.660973
RTN2	1.37843e-07	1.77069	HYOU1	2.00019e-09	1.12631	TLE1	1.53153e-05	0.660971
FBXL2	3.89944e-09	1.76847	TMC6	8.44954e-10	1.12548	MELK	0.00160325	0.660093
GUCY1A3	0.00441425	1.76754	P2RX5	8.26924e-05	1.12512	RNF24	1.84027e-05	0.660006
GPR62	0.00419998	1.76702	IGLV4-60	0.000780798	1.12479	GNB4	0.00175096	0.658347
KRBA1	2.962e-05	1.76647	FCN3	1.25901e-06	1.12286	KRT7	1.59546e-05	0.657865
NRXN2	0.0087357	1.7647	LRP8	7.19602e-07	1.12279	CLEC7A	4.77063e-06	0.657585
SULF2	2.44731e-05	1.757	S100A4	6.52949e-05	1.12253	MYB	0.00138461	0.656636
C10orf47	7.19076e-05	1.75622	DEGS1	3.35164e-06	1.12173	NID2	8.77387e-06	0.656307
LOC100131342	6.19861e-06	1.75489	OSBPL8	7.4133e-05	1.12133	MTNR1A	1.84598e-06	0.655032
SPAG8	3.77708e-05	1.75479	LYSMD2	2.96089e-07	1.11944	CLEC4A /// ZNF705A	0.00155896	0.654591
FLJ43276	4.16894e-06	1.75254	CALCRL	3.29398e-05	1.119	TGM2	0.00305412	0.654387
FGFBP3	4.91302e-05	1.75172	ZNF275	6.39826e-06	1.11881	GNAI1	3.22629e-06	0.653857
LOC728705	4.14062e-05	1.74392	ARPC1B	5.6412e-10	1.11732	NME1 /// NME1-NME2 /// NME2	0.00558555	0.653414
DYRK3	3.64233e-08	1.74217	IGK /// IGKC /// IGKJ3 /// IGKV1-33 /// IGKV1D-33 /// IGKV2-29 /// IGKV3D-15	0.000130686	1.11484	DDIT4	0.000417721	0.652854
SCT	2.81251e-05	1.74136	SORD	2.3893e-08	1.1147	CTSC	0.00073797	0.652385
PTDSS2	2.52774e-05	1.74127	FAM129A	1.49396e-05	1.11403	G0S2	0.000675392	0.65166
FGD5	0.00148331	1.73989	SGMS1	2.72986e-06	1.11215	RBMS2	9.95329e-06	0.651522
TIMELESS	0.000109886	1.73926	LYPD6B	2.43272e-08	1.11197	IGKV4-1	0.00743068	0.651347
PEG3	0.00199518	1.73916	SELPLG	2.40138e-07	1.11023	SHCBP1	0.00107449	0.651336
TTC8	1.04249e-06	1.73905	PCDH7	6.20505e-05	1.10896	FOXM1	0.000862935	0.648712
COL10A1	0.00790098	1.73701	GMPPB	4.16107e-12	1.10786	KIAA0101	0.00817707	0.648688
LOC150759	0.000103322	1.73612	IRF1	2.84661e-07	1.10773	EMCN	0.00150283	0.648192
COL3A1	0.00262901	1.7355	PFKP	1.07039e-09	1.10671	GGH	0.000559974	0.645738
CDKL5	5.00761e-08	1.72954	RRM2	0.000172163	1.10497	NCALD	7.93486e-06	0.644131
EXTL1	2.41296e-05	1.72941	EBF1	0.000214522	1.10416	OXCT1	0.00107477	0.643195
MAP1B	1.12951e-05	1.72884	MAFB	2.96147e-05	1.10374	CYR61	0.000398819	0.642901
KCNJ2	6.05022e-05	1.72883	PLA2G16	5.32546e-06	1.10313	CRISPLD2	0.00542033	0.642819
ZNF503	2.01703e-05	1.72834	JAM2	7.41913e-06	1.10076	GNG11	0.00628762	0.642633
AK1	2.36175e-05	1.72781	CDH11	4.35289e-06	1.10052	TNFRSF11B	0.00203863	0.640818
FLJ45244	1.20126e-06	1.72685	C1orf54	4.93033e-06	1.09987	CRYBG3	0.000283544	0.640222
C1orf122	5.1547e-06	1.72623	RASSF5	5.51697e-08	1.09968	RNF213	2.3837e-05	0.639168
JPH3	1.90093e-05	1.72501	NXN	8.20264e-05	1.09835	CPVL	0.000649707	0.638518
NME4	1.9709e-07	1.72468	SERPINF1	0.000137366	1.09798	RDX	0.00748108	0.637873
LHFP	0.000930304	1.7244	MYO1F	9.60195e-07	1.09723	DNASE2	0.00447537	0.637473
LPPR4	2.42306e-06	1.723	C1orf216	6.67554e-08	1.0966	PNP	0.00897057	0.636787
ITIH1	0.00098711	1.71944	ABCA12	0.000873391	1.09625	PSMB8	0.000101979	0.63614
FAM162B	0.00619048	1.71498	OLFML2B	6.57859e-05	1.09611	EPSTI1	0.003822	0.63495
ZNF331	0.00210247	1.71027	CD300A	1.07389e-05	1.09528	SLC17A9	4.36703e-05	0.633768
LOC729088	1.20736e-08	1.70555	LCP1	1.09914e-05	1.09371	WWTR1	0.00264923	0.633464
STEAP2	9.15797e-05	1.70367	PLS3	8.09172e-07	1.09347	TSPAN1	0.00836783	0.633134
NPHS1	0.000119242	1.70317	PLOD1	4.84913e-08	1.09304	CSF2RA	0.00640749	0.631025
ZNF177	3.77618e-05	1.70175	GUSBP11	2.81115e-06	1.092	HABP2	1.72154e-05	0.630846
ERRFI1	0.0071463	1.70091	LMO2	1.09425e-07	1.0908	B3GNT6	0.00124065	0.629375
KCNMB2	0.00088794	1.69987	SLC25A37	7.04097e-09	1.08828	GMDS	0.000392698	0.628855
XRCC1	4.64608e-06	1.69653	SP140	1.61388e-05	1.08814	FNDC3B	1.95833e-05	0.628299
CSRP1	0.000925014	1.69538	BAG3	1.984e-09	1.08789	LGALS9	0.000268764	0.626622
FSTL1	0.00192458	1.69299	SMOC2	0.000192634	1.08739	PARP8	0.0023866	0.625708
TNC	0.0028565	1.69294	KCNN3	1.88738e-06	1.08657	RNF145	0.000180832	0.623997
BHLHE41	0.00607627	1.69276	TICAM2 /// TMED7-TICAM2	2.43752e-06	1.08629	MSMB	0.00621183	0.622958
BRUNOL6	0.000671071	1.69262	SLC1A4	1.22904e-06	1.08295	IL18RAP	0.00029197	0.6229
CD81	0.000374051	1.68919	TNFRSF9	0.000250737	1.08193	PARPBP	0.00176345	0.620328
KANK2	0.00115904	1.68882	IL1R1	7.06878e-05	1.08116	WIPI1	0.000699866	0.620308
F7	0.000309066	1.68298	RTEL1 /// RTEL1-TNFRSF6B	1.103e-07	1.07983	NT5DC2	3.99354e-06	0.62012
LOC644450	0.00173231	1.6822	SDC2	8.51507e-05	1.07669	MAGED1	5.92192e-06	0.61993
ZNF337	2.05787e-06	1.68179	TNF	0.00173178	1.07579	ST3GAL4	1.46732e-05	0.619745
KIAA0895L	2.54689e-07	1.68156	SESTD1	2.86589e-05	1.07531	PLK1	0.00573029	0.619538
EXTL3	5.90901e-08	1.68126	SLC2A14 /// SLC2A3	0.000461422	1.0752	DUSP4	1.75938e-06	0.618422
USP51	2.67942e-05	1.68071	SEC24D	4.57721e-05	1.07397	MB21D1	0.00707035	0.617465
MOBKL1A	1.46707e-05	1.68053	ABCC1	2.22145e-05	1.07391	LGALS9B /// LGALS9C	0.000324685	0.616154
ANKRD35	0.0017108	1.67971	ANXA3	3.97654e-08	1.07363	KIAA1524	0.00463231	0.615678
PRELP	0.00549358	1.67703	TMC5	6.30604e-06	1.07143	SGIP1	3.77276e-06	0.613899
C6orf26	1.22071e-05	1.67634	LOC101928100	1.04873e-06	1.0709	ADGRE5	9.64243e-05	0.612077
TRIM2	5.80158e-05	1.67626	MYEOV	2.10864e-05	1.06882	MZB1	0.00321551	0.611876
TMEM190	0.000353384	1.67353	IL10RA	3.16758e-05	1.06792	SERPINB10 /// SERPINB2	0.00945242	0.610879
P4HTM	4.91269e-05	1.67317	MX2	0.000330727	1.06782	APOL2	1.32552e-05	0.609981
TRAPPC9	6.75611e-07	1.66898	STXBP1	1.38705e-06	1.06769	CDH6	0.00267878	0.609919
PBXIP1	1.81861e-05	1.66864	EPB41L2	5.15541e-05	1.06754	LRG1	0.000788005	0.609466
KIAA0484	0.0090937	1.66826	SH3BP5	9.61451e-07	1.06733	OAS2 /// OAS3	0.00724151	0.609176
KIAA1409	0.000601047	1.66797	TMEM163	0.000907834	1.0667	FGR	0.000406973	0.608486
LOC283177	0.000206069	1.66758	LMCD1	9.73709e-06	1.06666	CCNA2	0.00153292	0.606685
ARVCF	0.000290927	1.66247	GOLT1B	2.94454e-10	1.06383	PRC1	0.0016829	0.605995
CD200	3.40498e-05	1.66236	CASP4	1.67647e-07	1.06263	MSANTD3 /// MSANTD3-TMEFF1	0.000575496	0.605583
PFKFB1	0.000292957	1.65862	CASP10	1.86485e-08	1.06008	FMO3	3.98093e-05	0.605535
COL5A2	0.000584052	1.65734	STARD4	1.73241e-09	1.0595	ZDHHC2	0.00841959	0.605428
PEA15	0.000173934	1.65535	NCF1 /// NCF1B /// NCF1C	4.52459e-06	1.0595	LRP8	2.2485e-06	0.60467
CACNA1C	9.07933e-08	1.65534	MRGPRF	0.000187624	1.05875	PCDH17	3.45883e-07	0.604556
OVOS2	0.00685225	1.65491	MOCOS	7.13896e-05	1.05866	PDE4B	0.00518625	0.604441
PPP1R9A	5.57187e-06	1.65452	RHOD	7.55137e-07	1.058	PILRA	1.41913e-05	0.603607
LINGO1	2.69384e-06	1.65304	SERPINB1	2.41388e-07	1.05754	MAP3K5	2.42151e-05	0.603041
APOLD1	0.00257542	1.65287	MAD2L2	1.48886e-08	1.05688	ADAMTS1	0.0019319	0.602772
FAM155B	0.00023542	1.65286	TRIP13	3.715e-05	1.05496	PLSCR1	0.000351546	0.60254
PDZRN3	9.16436e-07	1.64902	FICD	2.5148e-07	1.05486	LPIN1	0.00230121	0.602398
KIF3A	7.38852e-05	1.64835	LAPTM5	2.241e-05	1.05402	CDC6	0.00297364	0.602243
LEPRE1	3.27229e-07	1.64655	RTP4	1.61829e-06	1.0502	ZNF618	4.09374e-10	0.601696
MYADM	4.55918e-05	1.64542	TYROBP	3.9828e-05	1.04971	KIF11	0.00936741	0.60167
ADSSL1	0.000343812	1.6449	SOD3	1.30711e-06	1.04705	TMED9	0.000556224	0.60139
GDI1	2.42306e-06	1.64276	IGHV3-54	3.1857e-08	1.04576	BAIAP2L1	0.000221323	0.601132
GLRA3	3.77317e-05	1.64192	NLRC5	1.43748e-06	1.04545	CTLA4	0.00125167	0.601081
GNAZ	0.00404426	1.64028	FPR2	8.5214e-05	1.04363	TAP2	2.05632e-06	0.599426
FRZB	0.00312004	1.63806	GIMAP6	0.000352114	1.04349	PARP14	4.83618e-05	0.599397
HSF4	1.30699e-05	1.63762	IGKV1-5	3.58359e-06	1.04322	TMEM165	8.16477e-06	0.598846
FAM110B	2.44512e-07	1.63752	S100A2	3.45748e-07	1.04163	ITGA8	0.00286693	0.598175
FAM113B	0.00238136	1.63744	TESC	1.59769e-06	1.04153	CLEC5A	0.000319717	0.59773
RAI1	3.1641e-07	1.63652	FADS1	9.37534e-05	1.04149	KIF4A	5.99175e-05	0.597337
PODXL	0.00141942	1.63412	PDIA4	1.95653e-09	1.04049	ADGRG1	1.76945e-06	0.596826
FADS1	0.00106415	1.63325	RASSF2	0.000203587	1.04032	CDK2AP1	0.000110922	0.596443
C22orf27	2.82414e-05	1.63244	FEN1	4.24596e-06	1.03871	ADAM9	0.000140514	0.596131
ABCA7	8.43944e-06	1.63176	ARHGAP9	0.000149244	1.03839	STS	0.00186165	0.593596
C5orf45	7.8714e-05	1.63052	CEBPD	1.09877e-05	1.03776	CENPK	0.0068332	0.593413
LMOD1	0.00605972	1.6302	HGD	3.85421e-08	1.03774	CADPS2	2.7714e-05	0.592825
THBS4	0.00199834	1.62971	KIT	0.000422365	1.03694	ODF2L	0.000448183	0.59257
MYO15A	1.92489e-05	1.62792	PXDC1	4.16806e-06	1.03253	ITGAV	9.21625e-08	0.592563
NUCB2	0.000746842	1.62758	FAM20C	6.28923e-05	1.03066	SH3PXD2B	2.46921e-05	0.592405
SLC27A3	5.63637e-05	1.62735	SLFN11	9.45877e-06	1.03045	REG1P	2.47343e-05	0.591853
DIRAS1	4.51004e-05	1.6258	ITGAM	8.41206e-06	1.02845	ANO1	4.9802e-07	0.590541
C16orf48	6.03034e-07	1.62439	BTN3A3	0.000177714	1.02782	ADGRG3	4.10466e-05	0.590385
SH3GL2	0.000409496	1.62397	BUB1	0.000266488	1.02622	SEC14L1	1.16104e-05	0.590323
NMB	5.59721e-05	1.62328	DUSP14	2.2708e-06	1.02575	LPAR6	0.00408634	0.590068
ZDHHC8P	0.000501884	1.62157	IGFBP6	8.46551e-05	1.02519	TESC	0.000157881	0.589615
DKFZp547K054	7.74156e-07	1.61969	MYDGF	2.74984e-11	1.02467	PLP2	0.000330364	0.589485
PTK7	4.47324e-05	1.6181	ARMCX3	7.98928e-09	1.02291	CA8	0.000167132	0.589073
TMEM141	0.000222396	1.61786	IFNAR2	8.63929e-08	1.02289	SLC50A1	0.00256686	0.588776
SEPT8	1.80054e-05	1.61431	RPL22L1	1.80295e-07	1.01861	FAT4	0.00274197	0.58855
KAT2A	5.42423e-05	1.61426	ASAP1	6.9938e-05	1.01664	ENAH	1.31232e-07	0.586869
A1BG	9.76534e-06	1.614	TEK	8.51136e-05	1.0163	SRPRB	0.00559891	0.586818
HR	8.73474e-05	1.61398	CYAT1 /// IGLC1 /// IGLC2 /// IGLC3 /// IGLC7 /// IGLJ3 /// IGLL5 /// IGLV1-44 /// IGLV3-25 /// IGLV4-3 /// IGLV7-43	0.000480738	1.01564	FAM102B	1.21915e-05	0.586671
PPP1R14A	0.0050552	1.61385	INPP1	1.11798e-09	1.01548	E2F3	0.00218577	0.586519
KCNIP1	0.000130992	1.61317	COL6A1	5.93249e-05	1.01546	ASPM	0.00829475	0.586171
PJA1	0.000122069	1.61267	GARS	2.74879e-11	1.01539	PCDH18	0.00699657	0.58549
KLHDC8B	2.76972e-06	1.61251	DUSP7	1.44211e-06	1.01443	ABHD14A-ACY1 /// ACY1	0.00523817	-0.585394
FAM92A1	3.07452e-08	1.61131	CCNB1	0.000348819	1.01293	LAMB3	0.00343865	-0.587363
CEP68	3.26388e-06	1.61128	GPR65	0.000300456	1.01157	LRRC75A	0.00100146	-0.587467
TCEAL1	2.46469e-05	1.61037	PRKAR2B	2.62415e-05	1.01078	KCNJ3	0.00265182	-0.589103
RIMBP3	4.80167e-05	1.60966	GNAI2	4.59164e-06	1.00626	ANKS4B	0.00124625	-0.590569
C9orf86	3.38513e-06	1.60851	PLEK2	2.04674e-07	1.00332	CCL14 /// CCL15 /// CCL15-CCL14	0.00035161	-0.591104
KIAA1244	0.000444086	1.60715	BANK1	0.000758685	1.00326	SLC25A34	0.000172493	-0.592158
NANOS3	5.76099e-05	1.60654	DKK3	0.000127524	1.00278	OSBPL6	0.00393319	-0.592397
NEXN	0.00489251	1.60593	ICAM2	3.094e-07	1.00262	OXER1	0.00352389	-0.593116
TMEM9	7.18131e-07	1.6028	PNP	1.72605e-05	1.00224	NAGS	0.000504023	-0.594571
RAB15	5.54574e-05	1.60275	ENTPD7	1.15947e-06	1.00143	ACSS1	3.41035e-06	-0.596218
REPS2	9.53722e-05	1.60251	IL15RA	5.07079e-08	1.00072	DDC	0.00167747	-0.596308
CLIP4	0.000291694	1.60232	TLR1	5.11745e-06	0.999437	GCOM1 /// MYZAP /// POLR2M	0.007067	-0.597314
FLJ11710	2.47165e-05	1.60106	CALR	1.07234e-05	0.997605	MACC1	0.00689572	-0.598244
PAQR6	3.12671e-05	1.59879	TAP2	2.66185e-06	0.99675	PGRMC1	0.000127321	-0.598873
PDE2A	0.0014901	1.59811	KDR	0.000227878	0.995842	APPL1	1.14602e-05	-0.599702
ASGR2	0.000692024	1.59621	PTPRM	1.09478e-05	0.995487	SLC37A4	0.000600469	-0.600915
SOX4	6.25365e-05	1.59518	VWA1	6.25645e-09	0.995177	SFXN3	0.00242877	-0.601641
CLUAP1	1.04503e-06	1.59514	SPCS3	9.95476e-05	0.99461	NR3C2	0.00040587	-0.601865
GPR110	9.89689e-07	1.59408	HOMER1	1.23936e-06	0.994533	NEU1	0.00364527	-0.603432
SMTN	0.00205316	1.59396	GPR183	0.00131083	0.994366	GCNT2	0.00209908	-0.606519
ST7OT1	3.36773e-07	1.59344	TRIM47	7.70124e-10	0.992144	EPHX2	0.000748855	-0.606982
MAGEF1	1.40896e-05	1.59078	LINC00888	4.17764e-08	0.99163	FZD5	0.00208479	-0.609251
MAGED1	0.000124065	1.58954	ABHD2	3.18605e-06	0.991372	CHRFAM7A /// ULK4P1 /// ULK4P3	0.000180832	-0.611648
PRICKLE2	3.11803e-06	1.58857	ADAM19	7.40164e-07	0.990219	ENTPD8	0.00217458	-0.61228
C5orf13	0.00038548	1.5858	KLK11	3.02505e-05	0.989983	VAT1	0.00825078	-0.612506
DSTN	0.000561403	1.58568	OAS2 /// OAS3	2.52391e-06	0.989885	CIDEB	0.00045143	-0.612668
CYHR1	5.09725e-07	1.58565	MFAP2	2.49775e-05	0.989368	AKTIP	0.00442552	-0.613138
MGC50722	1.43939e-05	1.58439	NFE2L3	8.70329e-05	0.988642	CBX7	0.000215989	-0.613196
GLS2	3.77869e-05	1.58322	PARVB	9.15698e-07	0.986129	STK17B	5.79408e-05	-0.614084
ZBED3	1.20126e-06	1.57969	CEP170	0.00175632	0.985883	DDHD2	4.04682e-05	-0.614167
GPR64	0.00835112	1.57795	WISP1	0.000493622	0.983178	DENND5B	4.27373e-06	-0.614277
RNF150	1.85294e-05	1.57766	SSR1	1.24647e-06	0.982352	TRMT61B	0.000807302	-0.614407
TBL1Y	6.89441e-06	1.57548	IGK /// IGKC /// IGKV1-5 /// IGKV2-28 /// IGKV2D-28	2.22882e-08	0.98143	ETFDH	0.00156577	-0.614971
JUNB	0.00209611	1.57533	VEGFC	6.0103e-06	0.979398	PTPRH	0.00221299	-0.616347
SLC4A3	0.000604499	1.57483	CPVL	0.00156105	0.978429	PLEKHA1	0.00073797	-0.617491
COL8A1	0.00422742	1.5746	SLC41A1	7.6176e-07	0.977829	DGAT1	3.96695e-05	-0.618523
ZBTB20	6.14131e-06	1.57422	TSPAN11	0.000221338	0.977817	BDH2 /// SLC9B2	0.00343865	-0.619213
PKD1	2.41326e-05	1.57392	FLI1	0.00016028	0.976261	SPRED2	0.00278912	-0.620995
NUCKS1	8.49188e-05	1.57342	GPR137B	5.10977e-05	0.976044	RNF5 /// RNF5P1	6.00108e-06	-0.621263
TCEA2	1.33329e-06	1.57212	NCF1	8.12949e-06	0.975008	ABO	0.00772773	-0.621505
CABC1	5.63637e-05	1.57149	POLD3	2.26831e-08	0.974057	TSHZ1	9.85842e-05	-0.621794
PRKCDBP	0.00797378	1.57124	SERPINI1	0.000388466	0.973546	HYKK	0.000541217	-0.621875
LRRTM1	0.000773575	1.56939	LRG1	1.53294e-06	0.973495	XYLB	0.001852	-0.621957
TLE6	0.000119752	1.56902	FERMT2	0.00044917	0.972637	SUCO	0.00287036	-0.624127
FMO2	0.000472204	1.56703	BACE1	1.76e-07	0.971781	EPT1	0.00784036	-0.624529
LOC388494	0.000704856	1.56592	RCN1	5.31057e-10	0.971105	EPB41L4B	6.65433e-05	-0.624822
TFEB	3.48917e-05	1.56566	PCSK9	3.01746e-06	0.970649	SSTR1	0.000598994	-0.626062
PCDHB16	5.30765e-05	1.56512	CXCL12	0.000163834	0.970369	SLC16A5	0.00135138	-0.630598
SLC39A13	2.51773e-07	1.56439	FAM92A1	5.79361e-07	0.969931	SLC34A3	0.000675392	-0.630951
LOC100131606	0.000127947	1.56181	DENND5A	5.50307e-05	0.969858	CLRN3	0.000776335	-0.631954
HDAC5	1.0554e-07	1.55811	SPHK1	1.82106e-05	0.969294	SATB2	0.00237808	-0.632666
SIPA1L1	4.54149e-06	1.55765	PIAS3	4.73186e-07	0.969079	PRKAB2	0.00689676	-0.634107
POPDC2	0.000704856	1.55556	CD79A	6.03413e-06	0.968496	PYY	9.28476e-05	-0.634306
FSTL4	0.00291007	1.55399	CYBB	3.09428e-05	0.968206	FAM27B /// FAM27C	0.00610377	-0.63447
CPNE4	0.00148869	1.55326	HLA-DPA1	9.12781e-05	0.968133	PDXP /// SH3BP1	4.00118e-05	-0.635714
ST6GALNAC6	3.89961e-05	1.55313	SLC7A11	0.000105381	0.967144	PMM1	0.00088802	-0.636937
FHOD3	0.00147703	1.55299	LST1	1.79885e-06	0.965958	XKRX	0.00281366	-0.638854
USP35	4.11148e-05	1.55255	RNF144B	5.85514e-05	0.96515	SNORD53	0.000647264	-0.638919
KCTD6	0.000182812	1.54954	CEACAM6	2.07448e-06	0.964994	CES2	8.32871e-06	-0.639385
C17orf79	4.86188e-06	1.54844	GIMAP7	0.00186615	0.964193	MIR3615 /// SLC9A3R1	2.2485e-06	-0.639524
SPAG16	0.00170566	1.54797	ANGPT2	4.11035e-05	0.964161	ATG4D	0.000196593	-0.642011
RXFP4	0.00186823	1.54518	SULF2	3.55123e-08	0.963088	PIGS	9.13277e-05	-0.643704
PALM	0.000471672	1.54481	ANP32E	0.000873769	0.962888	RMDN3	0.000634623	-0.6458
RGS2	0.00705106	1.54463	VAMP5	6.21139e-06	0.958692	RETSAT	0.000106308	-0.646553
MLF1	6.52692e-09	1.54424	PRAF2	1.10337e-07	0.957875	FRMD3	0.00161156	-0.646565
CHN1	0.000762999	1.54275	SP110	4.07484e-08	0.956641	SLC6A10PB	0.00213836	-0.64674
PLS3	0.000117182	1.5396	LY6E	1.31924e-06	0.956109	C1orf115	0.000141226	-0.647185
F10	0.00137916	1.5377	GRAMD2	1.71721e-06	0.956049	TKFC	0.000275601	-0.647287
SLC29A1	0.00051198	1.53769	TBC1D8	1.90526e-06	0.955464	SLC27A2	0.00281366	-0.647707
PDE8B	0.00538159	1.53675	RGS19	4.79347e-06	0.95506	ESRRG	0.000724052	-0.648043
FLJ40330	0.000388398	1.5367	ARHGAP15	0.000134339	0.955052	PLA2R1	0.000358441	-0.648309
AZI1	2.73249e-05	1.53622	IGFLR1	2.56221e-06	0.954497	IYD	0.000382089	-0.648632
VCAN	0.000118741	1.53571	RPN2	7.55897e-12	0.953363	ZNF91	2.34423e-05	-0.648805
FAM43A	4.21347e-05	1.53532	TRIM15	8.05738e-06	0.952816	GRAMD3	0.000180832	-0.648885
LOC100128108	0.000142226	1.53362	DDR2	0.000647165	0.952476	RAB29	0.000179011	-0.649485
DACH1	0.000508619	1.53276	SLC17A9	3.35354e-07	0.952316	EIF4EBP2	1.48205e-05	-0.650363
LOC387763	0.00575191	1.53259	MCEMP1	0.00154115	0.951053	PTPN3	0.00154155	-0.651575
LOC283767	0.000592187	1.53243	ZFPM2	4.60541e-05	0.949986	SCAMP5	0.00752312	-0.651968
LOC100132815	6.60671e-05	1.5307	CALHM2	5.60597e-06	0.948778	MPP5	0.000679164	-0.652579
HSPA1A	2.49264e-05	1.52599	PLEKHO1	0.000249652	0.94814	F10	0.00340016	-0.65325
DACT1	0.00100642	1.52584	AGTRAP	1.84888e-07	0.947887	GLIS3-AS1	0.00809026	-0.653495
MDC1	2.3864e-05	1.52561	MRC1	7.06818e-05	0.947374	CYP2C18	0.00688936	-0.653682
LRRC68	1.48969e-05	1.52047	CCDC167	9.78663e-10	0.946905	COBL	0.00126957	-0.654032
KIAA1305	2.718e-07	1.52045	DNAJB9	4.0782e-07	0.945252	SC5D	0.00386888	-0.654761
COQ10A	2.22005e-06	1.51665	PSME4	6.36949e-10	0.945037	TMEM236	0.00839717	-0.655108
ARHGAP1	4.70104e-07	1.51601	FAM65B	2.1713e-05	0.944071	LPAR1	0.000360023	-0.65659
TRPC1	2.73002e-07	1.51269	HEG1	1.66061e-06	0.943717	LIPA	0.00035161	-0.65694
HOXC5	4.95096e-06	1.51229	PPM1K	2.52668e-06	0.943497	FAM73A	0.000529027	-0.657914
C12orf57	1.53922e-05	1.51212	KCNE3	3.57758e-06	0.94319	SLC25A23	0.000544795	-0.658759
SRGAP3	0.000611079	1.51139	CLIC2	0.000212043	0.943153	THRB	0.00738328	-0.660125
ITGBL1	0.000544487	1.5084	IGLL5 /// IGLV6-57	3.52372e-08	0.942838	RNF5	4.74884e-06	-0.660211
KIAA0319	0.000117282	1.50821	LAMC1	2.39607e-07	0.939723	TAT	0.00271062	-0.66166
REEP1	3.58747e-05	1.50727	PPT1	2.73432e-07	0.938816	NCKAP5	0.000246408	-0.661884
ZNF775	1.30719e-06	1.5063	IL4I1	0.000106911	0.938509	MAP3K2	0.00186706	-0.662526
TPST1	0.000223825	1.50559	IGLC1 /// IGLJ3	2.18248e-05	0.936474	VSIG10	2.10673e-05	-0.663255
C1orf70	6.49186e-06	1.50427	RNASE6	0.000108131	0.936178	EFNA1	0.00841959	-0.663492
JAKMIP1	0.00478791	1.50397	DDX17	0.00143677	0.934619	B3GALT5	1.94262e-05	-0.664663
MBOAT2	1.38033e-05	1.50395	GLRX	1.3054e-08	0.934426	GPR160	0.00285153	-0.664734
NAP1L1	0.00648591	1.50306	NME1	1.84015e-07	0.933344	SLC6A10P	0.00204034	-0.664775
CAPRIN2	1.50073e-07	1.5027	DNAJC12	0.000196633	0.932936	TMEM133	0.00197797	-0.666844
FUT1	6.89441e-06	1.50171	DOCK11	0.000203651	0.932739	CLDN15	3.34956e-05	-0.667184
PCDHA5	0.000398098	1.50133	BLM	1.01272e-08	0.932181	ADCY9	0.0012933	-0.667466
LOC90835	8.97136e-05	1.5008	RNF145	1.29505e-08	0.931911	SUGCT	0.00458733	-0.670221
FER1L4	0.0037924	1.50028	ARHGAP30	0.000130774	0.930543	PPARGC1A	0.0048866	-0.6716
GPR158	7.3285e-05	1.49937	GIMAP1-GIMAP5 /// GIMAP5	9.76853e-05	0.927753	LINC01558	0.00164125	-0.672918
HS3ST1	0.00330553	1.49815	ARID5A	5.97794e-05	0.925439	PHF7	0.00164639	-0.675726
TXNDC13	0.000107361	1.49642	AKR1B1	6.31546e-05	0.92462	P2RY2	0.00657675	-0.676395
CX3CL1	0.00930578	1.49625	CYB5R2	1.91337e-06	0.923706	RNF185	0.00100146	-0.676411
ASMTL	5.51484e-07	1.4962	BPTF	0.000750048	0.923096	RAPGEFL1	0.00208877	-0.677558
ZDHHC22	0.00144883	1.4959	RUNX3	3.33799e-05	0.922966	ABCD1	4.1866e-05	-0.677768
APLP1	1.15465e-05	1.49216	TCEAL3	2.75146e-07	0.922512	LINC00969	0.00860083	-0.678106
OXCT1	6.97535e-05	1.49201	GPT2	3.30653e-06	0.920415	HAAO	0.000121514	-0.678864
RCAN3	5.64606e-05	1.4906	FOXF1	0.00022027	0.919007	CYP4V2 /// KLKB1	0.000172358	-0.680371
HAB1	0.00390801	1.49034	QSOX1	9.506e-08	0.918473	EDN3	0.00196583	-0.681517
TMED8	0.00129045	1.48778	MSANTD3	2.17055e-06	0.918233	SGK223	9.26381e-07	-0.681887
STON1	0.00181043	1.48204	HSPA13	4.98912e-05	0.917522	TSPAN12	0.00115112	-0.68469
SGSM2	1.59947e-06	1.47901	MARS	2.82261e-08	0.917188	BMF	6.47192e-06	-0.685246
RIMKLA	6.32096e-05	1.47859	SLC16A4	0.00037919	0.916687	PGAP2	0.000322587	-0.685324
NANOG	0.000130283	1.4769	ASNS	1.20776e-05	0.915985	OTC	0.00325548	-0.686275
JPH2	0.00496057	1.47687	FBLN5	0.000698398	0.915414	ABHD12	0.00355352	-0.686276
PHGDH	0.000142226	1.47674	ITGA8	0.0004692	0.914658	METTL7B	0.000196593	-0.686515
AHNAK2	0.00752224	1.47536	C1QA	0.00186411	0.914089	SCGN	0.00058143	-0.686679
AKT3	7.69519e-06	1.4742	ASCC3	6.1021e-08	0.913728	PPARA	0.000252225	-0.686814
IGSF21	0.00382127	1.47355	CNRIP1	0.000115943	0.912885	TOR1AIP2	0.000329081	-0.687678
THRA	0.000152206	1.47172	APOC1	0.00100505	0.911948	PFKFB4	0.00288492	-0.68886
ITIH4	0.000317872	1.46836	FANCI	3.7088e-05	0.910693	SFXN1	0.00164435	-0.689668
IQSEC2	3.12647e-05	1.46703	HSPA5	2.87604e-10	0.908944	FAM213A	0.000741647	-0.689737
MPP2	9.40594e-05	1.46416	STAT4	4.51084e-05	0.908804	MYO1A /// TAC3	0.000316447	-0.691358
ROR1	5.43051e-05	1.46394	FKBP14	3.87173e-06	0.908171	LOC728715 /// OVOS	0.00338143	-0.691634
HSF1	3.02092e-05	1.4637	ACOT9	2.46447e-07	0.907725	GGT1 /// GGT3P	0.0078179	-0.691793
STMN1	0.00678802	1.46036	FBXO16	1.25362e-06	0.907165	FAM234B	0.000167258	-0.691852
SNX26	3.06826e-06	1.45829	FHL2	2.5509e-07	0.906882	OVOS	0.00294908	-0.692594
TMEM132A	0.000439365	1.45796	PPA1	1.2604e-10	0.9068	ZNF488	0.00326653	-0.693595
MKL2	3.51511e-05	1.45783	PCDH18	0.00128813	0.906222	MIER3	0.00264498	-0.694529
IER5L	0.00182222	1.45779	PPBP	0.000125958	0.905889	HLF	1.64673e-05	-0.694933
PLEKHH3	2.11825e-05	1.45746	EMCN	0.000162357	0.905157	CYP2C19	0.00198784	-0.695659
RAB37	0.0006022	1.45589	HPSE	9.23951e-06	0.904938	ANKRD46	0.000167895	-0.696496
CD99L2	7.59653e-06	1.45528	ERLEC1	1.01071e-09	0.904125	HSD17B11	1.19713e-05	-0.696834
NME3	2.58295e-06	1.45451	CST7	0.00147764	0.903627	ERBB2IP	0.000304875	-0.697355
EPN2	2.68731e-07	1.45219	ANLN	0.00151279	0.900578	ACADM	0.000187895	-0.698889
LOC100127980	7.20659e-06	1.45052	TRIM16	0.000382913	0.899576	TLDC2	0.000600398	-0.700685
RNASEH2C	8.67796e-07	1.44834	RIMS3	0.000617312	0.898443	TIAM2	0.00364823	-0.700741
LOH3CR2A	4.64608e-06	1.44834	PPIL1	1.05143e-07	0.897658	ZNF57	0.000215989	-0.701719
RP6-213H19.1	0.00138864	1.44657	TFEC	8.21724e-05	0.896813	CYP4F12	0.000157919	-0.702032
HCFC1R1	1.01876e-06	1.44389	BATF2	9.78224e-07	0.896403	CIDEC /// CIDECP	0.00884391	-0.702277
BLMH	1.17589e-05	1.44131	FTSJ1	3.1094e-08	0.895012	TULP4	3.00292e-06	-0.703201
LOC283587	8.53755e-05	1.44106	CYAT1 /// IGLC1 /// IGLC2 /// IGLC3 /// IGLJ3 /// IGLV1-44 /// IGLV3-25 /// IGLV4-3	2.4813e-05	0.894741	AP1AR	0.00162509	-0.703624
TTC7B	2.07969e-05	1.44044	NLRP7	3.026e-06	0.891436	SLC30A1	0.00300484	-0.704255
RGS22	4.09753e-05	1.43652	PAPSS1	6.2182e-06	0.89138	IL22RA1	0.000879828	-0.70535
SLC22A15	4.75524e-05	1.4363	CLEC14A	3.34932e-07	0.890871	CYP3A5	0.000448183	-0.705754
CTNNA2	0.00425894	1.43615	C3AR1	4.86043e-05	0.890374	SULT1A2	0.00332263	-0.705857
DMPK	0.000106778	1.43477	CCDC3	0.000127536	0.889968	KLHL24	0.000416644	-0.708611
BFSP1	5.80602e-06	1.43441	S1PR1	3.2267e-07	0.889665	VIL1	6.37951e-05	-0.709384
EID2B	7.6914e-07	1.43164	SEL1L3	9.79312e-08	0.888558	RHOU	8.40227e-05	-0.7106
WDR6	1.93663e-06	1.43156	ISG15	0.000370761	0.888372	PKLR	0.00027007	-0.710685
ABTB1	2.71851e-05	1.43128	DONSON	2.03036e-06	0.887627	ANKRD29	0.0012933	-0.711716
GOLGA9P	5.02065e-06	1.42733	ETV7	5.75275e-07	0.886051	SFRP5	0.000135673	-0.716803
WASF1	1.26764e-05	1.42687	INSIG1	5.64598e-05	0.88528	RMND5A	0.000305733	-0.716849
TNFSF12	0.000635135	1.4259	DCPS	1.56181e-09	0.884645	ACAD11 /// NPHP3-ACAD11	0.000392698	-0.718341
LOC100130890	4.93193e-07	1.42554	ZYX	4.55189e-06	0.88356	SMIM24	0.000215989	-0.718359
TCTEX1D2	0.000307406	1.42309	DUSP10	2.32159e-09	0.881717	PHEX	0.000131446	-0.724013
GNAI1	0.00238045	1.42074	SLC35B1	5.58088e-07	0.881357	EPHX1	0.00468826	-0.724657
TLE2	4.72312e-06	1.42046	SOD2	0.000967179	0.879835	ACE	4.8594e-05	-0.724813
HEY1	0.000267138	1.42034	CD2	0.00051925	0.878049	WSCD1	0.00162927	-0.72819
STARD10	0.000442695	1.41928	HYAL2	2.7639e-08	0.877953	C1orf210	0.000742479	-0.729093
IQCD	2.8074e-06	1.41916	PREX1	4.1863e-05	0.877741	TCP11L1	1.66853e-05	-0.730186
CTHRC1	0.00143477	1.41781	CHST12 /// LOC101927181	5.7541e-07	0.877685	HSD11B2	0.000215989	-0.730367
SNURF	5.48026e-06	1.41684	FBLN1	0.00183119	0.876658	SNORD116-1	0.00931099	-0.731018
SCN3A	2.22985e-05	1.41625	SERPINH1	7.26699e-05	0.875958	ACVR2A	0.000655475	-0.731343
IFFO1	0.00300686	1.41603	GNA14	0.000146696	0.875798	ACOX2	0.00249582	-0.732273
KIAA1545	2.88896e-05	1.41514	CRIP2	1.6343e-05	0.87513	GULP1	0.00931933	-0.732751
CHTF18	7.24862e-05	1.41485	IL18R1	1.64159e-05	0.874913	2024-03-08	1.3448e-08	-0.733262
SCN4B	0.00139406	1.41229	CAV2	0.000686506	0.874429	PLEKHG6	0.00413425	-0.733281
GBA	0.000200328	1.41056	OXCT1	8.02863e-07	0.874064	AOC1	0.000510332	-0.733579
LOC729887	1.47356e-05	1.40927	E2F5	2.42853e-07	0.873902	ARL14	0.00799476	-0.735235
BGLAP	1.04989e-07	1.40856	SEMG1	0.000291163	0.872657	A1CF	0.000114858	-0.739151
LMO3	0.00967374	1.40734	TRNP1	9.71294e-05	0.872102	ANKH	1.95833e-05	-0.741224
DACH2	0.000130283	1.40625	CDC20	0.000662752	0.871238	CHDH	1.1678e-05	-0.742316
MIF	3.18099e-05	1.40361	GIMAP2	0.00123187	0.870422	SLC25A15	0.00448135	-0.748376
C16orf53	3.66593e-05	1.40238	GLT8D2	5.16612e-05	0.868932	CMBL	1.07138e-06	-0.748661
F2	0.000605579	1.40015	SEC13	1.68708e-13	0.868467	TMEM92	0.000137353	-0.74923
HMGN3	1.74036e-05	1.39936	PIK3CD	3.21488e-05	0.867764	PTPRR	0.000450844	-0.749473
ATXN2	1.57675e-06	1.39903	LDLRAD3	0.00032386	0.867322	RAB17	1.34917e-05	-0.752733
GEFT	0.00154386	1.39705	RASGRP3	4.4518e-06	0.866873	GRIK2	0.00366399	-0.75345
LOC391282	0.000159611	1.39671	PSME2	1.13559e-07	0.866582	GATM	0.00341244	-0.754238
PGAM2	0.00489049	1.39569	CHPF	6.36053e-08	0.866391	MMEL1	0.00625563	-0.755692
LOXL1	0.0095962	1.39551	FOXM1	0.000148163	0.86504	BPHL	0.000143473	-0.757479
COL15A1	0.00233879	1.39466	GALNT6	0.000103721	0.864575	FABP2	0.000241946	-0.757778
JAZF1	6.19072e-05	1.39435	ERI1	2.51477e-06	0.863937	MOGAT2	0.000684309	-0.760324
ITM2C	0.0069701	1.39328	ARHGEF3	5.49545e-05	0.863656	HAPLN4	1.75371e-05	-0.760733
BAG2	0.000843184	1.3924	BOK	8.30738e-07	0.863436	HOXB3 /// HOXB6	0.00324262	-0.761538
C6orf48	0.000362681	1.39236	RAB13	4.95347e-11	0.862816	FOXN3	1.85631e-06	-0.762177
IL1RAP	0.000543424	1.3915	LAG3	6.33624e-07	0.862549	PLIN2	0.000126162	-0.766504
TMEM35	0.00352792	1.39133	HK1	5.69699e-08	0.862538	SMAD7	2.78561e-05	-0.766826
SLC27A5	7.20536e-05	1.39061	SNCAIP	4.94423e-05	0.862446	TNFSF15	0.00795504	-0.767967
STK32A	0.00116904	1.38764	PDIA6	4.85936e-10	0.861857	PRR15	8.47087e-05	-0.770916
NCRNA00166	0.000662421	1.38703	TMC8	0.000213932	0.86139	TMEM41A	0.000740866	-0.771019
MAP3K12	1.34886e-08	1.38676	SMAP2	5.28665e-06	0.861293	TBX3	0.00777889	-0.773425
SOX5	3.39397e-05	1.38459	VAV1	2.98165e-07	0.858048	B4GALT6	0.00118866	-0.775069
MUM1	5.56937e-05	1.38339	CYAT1 /// IGLC1 /// IGLC2 /// IGLC3 /// IGLC7 /// IGLJ3 /// IGLL5 /// IGLV1-44 /// IGLV3-25 /// IGLV4-3	2.22792e-05	0.857965	HOXA5	0.000103027	-0.775139
C5orf42	2.2076e-07	1.38291	USP18	0.000315846	0.857836	HNF4G	0.000157919	-0.776184
LOC400986	0.00013884	1.37987	ARMCX6	5.03743e-07	0.85764	FAM3C	0.000150114	-0.776415
LRRC32	0.00646433	1.37678	GMPR	9.09543e-07	0.857561	FAM3C /// FAM3C2	0.000199222	-0.776758
ARHGAP6	5.4281e-05	1.37507	C1orf162	0.000303517	0.855365	MRO	0.00480591	-0.778323
HLTF	9.05669e-06	1.37428	APOL4	2.50253e-05	0.855348	CHAD	0.00150283	-0.778923
FCGR3A	0.00736542	1.37407	TMEM165	1.41066e-06	0.853599	ID3	2.20922e-09	-0.779208
SCAMP5	0.00410101	1.37406	ACP5	0.00107801	0.852921	EMB	9.4608e-05	-0.779532
GTF2IRD1	0.00396838	1.37288	SFMBT2	1.79626e-05	0.852657	SMPDL3A	0.000241208	-0.784311
DENND5A	0.000313376	1.37272	BLOC1S6	7.59232e-08	0.852319	C2CD2L	4.19332e-05	-0.78692
NOS1AP	8.06837e-05	1.37264	GLIPR1	0.000381832	0.850794	PHYH	0.000527332	-0.78709
PNMA2	0.000601047	1.37231	TNFRSF12A	3.82085e-05	0.849952	MICALCL	0.00281897	-0.788726
DNMT3B	9.19193e-05	1.37133	RASGRP1	0.00134971	0.848731	LIPE	0.000153681	-0.789253
DYNC2H1	0.00012072	1.36938	PTRF	9.67531e-05	0.846039	GALNT14	2.12663e-05	-0.79126
HSD11B1L	3.9743e-05	1.36935	GYG1	3.98092e-06	0.844973	IGSF3	0.000215989	-0.791867
CAMK1D	0.000712605	1.36837	NOP2	9.56357e-07	0.844518	AQP7	0.00123774	-0.793285
TMEM136	1.67955e-06	1.36738	AMPD3	4.48894e-05	0.842896	CDKN2B	0.000765083	-0.798814
CEACAM19	0.00250869	1.36575	HSP90B1	1.7735e-05	0.842309	TMEM120A	0.000215989	-0.799694
FLJ37464	1.33222e-05	1.36471	SH3TC1	1.59643e-07	0.842187	C2orf88	3.59385e-06	-0.800519
ASTN1	0.000686568	1.36461	PLPP5	1.69473e-07	0.840148	CHRNA7	0.00135958	-0.801892
MAP9	2.57237e-06	1.36243	CSF1R	0.000319666	0.839332	KCNK5	0.000215989	-0.804694
PALMD	5.28346e-07	1.36212	GPX2	2.53556e-06	0.837655	GBA3	0.00301765	-0.80502
MAGED2	0.000237576	1.3609	CD72	0.000168646	0.836331	IFNLR1	0.00183079	-0.805067
CUTA	1.39273e-05	1.36046	BTN3A2 /// BTN3A3	0.000289553	0.834704	AGT	0.00778836	-0.807163
BCAT2	1.87231e-05	1.36012	C4orf3	3.34983e-07	0.834503	COX14 /// GPD1	0.000487605	-0.807941
C10orf35	0.000409624	1.35874	SH3PXD2A-AS1	0.000755567	0.834455	TMEM25	0.000183629	-0.80834
C20orf46	0.00221702	1.35795	RASL12	0.000525285	0.834374	SLITRK6	0.000439586	-0.811552
BNIP3	0.000498737	1.35794	WDR54	1.15171e-07	0.834037	SLC17A4	0.000263939	-0.813927
CLDN1	0.000179745	1.35722	IL12RB1	1.10808e-08	0.833411	DEPDC7	0.000890904	-0.815435
FGF7	0.000404045	1.35149	CKLF	1.30869e-06	0.833184	DHRS11	3.60319e-06	-0.81806
H1FX	1.28248e-05	1.35109	BTK	9.25391e-05	0.833177	GRAMD1B	0.000816658	-0.820192
RPL13	0.000102027	1.35091	UBE2J1	2.2307e-09	0.832796	GOLT1A	0.000147164	-0.824387
NRSN2	2.26864e-06	1.35065	PREB	9.5957e-10	0.832009	SMPD3	4.00327e-06	-0.826565
LOC338756	0.000185955	1.34855	LRRC8E	2.15056e-07	0.82926	CYP4F3	0.000369603	-0.827887
GRIA3	0.00016437	1.34811	TTYH3	1.46878e-07	0.82885	PAG1	1.5729e-05	-0.829783
CRELD1	1.68125e-05	1.34525	SLC43A3	1.02786e-06	0.827697	KL	7.82383e-05	-0.832936
ZFP90	2.58117e-06	1.34435	TRPV2	3.08026e-05	0.82596	QPRT	0.0019676	-0.834805
CUL9	2.04926e-05	1.34379	MAP4K1	8.22517e-05	0.825178	PCK2	0.000402536	-0.834883
CACNB3	3.32834e-06	1.34312	PLEKHB1	0.000125307	0.824882	GDA	0.000590375	-0.83641
PIGQ	5.04523e-07	1.3406	IFNG	9.02164e-05	0.824649	MYOM3	0.000255779	-0.838114
NAP1L5	7.00918e-05	1.33959	JAM3	7.66897e-05	0.823933	AMN	0.000205591	-0.83837
MAP3K10	0.000168503	1.33746	ARL3	5.08263e-09	0.823609	STRADB	0.000119711	-0.838593
MRVI1	0.00864152	1.33666	C11orf24	2.85331e-06	0.822728	LGALSL	0.00226291	-0.84141
GIPR	0.00014494	1.33304	CD47	4.43298e-08	0.822282	HOXB5	0.0011251	-0.844669
DCUN1D3	1.0799e-06	1.33271	KCTD14 /// NDUFC2-KCTD14	7.45368e-07	0.821915	FBP1	0.000427675	-0.845825
CIRBP	0.000187418	1.33249	RAB24	2.43731e-05	0.820883	FLVCR2 /// TTLL5	0.000468123	-0.846848
RAGE	4.74425e-06	1.33045	ADGRA2	0.000360691	0.820053	MEP1A	1.72154e-05	-0.848892
CCDC88A	0.000889509	1.33005	LOX	0.000292186	0.819554	MEP1AP1	3.0328e-06	-0.852833
ADAM19	0.00737254	1.32851	SLC29A1	3.43717e-06	0.818842	SEMA3B	0.000391135	-0.853666
TMEM17	0.000463096	1.32716	PROCR	0.000630609	0.818783	CDHR2	3.79634e-05	-0.855391
APH1B	3.42682e-07	1.3257	UBFD1	6.54038e-06	0.817813	TMEM116	0.000709703	-0.855877
CFL2	0.00427292	1.32517	MXRA7	0.00102994	0.817717	SLC39A5	1.23709e-05	-0.857684
RAB31	0.003192	1.32502	IGLC1 /// IGLJ3 /// IGLL5 /// IGLV3-21	3.46539e-05	0.816963	PLA2G4C	0.000258637	-0.859927
PTBP2	0.000169168	1.31944	CCDC71L	0.00180778	0.816101	MLXIPL	0.000648026	-0.862821
C21orf2	1.30553e-05	1.31883	CCL22	0.00100261	0.815949	CDHR5 /// SCT	1.55522e-06	-0.865232
C2orf21	0.000318943	1.31778	YARS	1.06336e-07	0.815114	FAM47E /// FAM47E-STBD1	0.00562595	-0.865881
INTS3	2.60116e-05	1.31616	IRF9	5.05311e-06	0.814304	SEMA5A	1.3074e-06	-0.868058
C19orf44	0.00023542	1.31606	KCNN4	4.15648e-06	0.814068	SAT2	0.00148817	-0.868681
CDKL2	5.49851e-07	1.31597	VCAN	0.0014186	0.813286	AKR1B10	0.000451806	-0.869142
IGFALS	0.000425358	1.3149	ZNF366	0.000186602	0.813086	CDK20	3.28896e-06	-0.872591
ZNF580	6.52692e-09	1.31369	NRROS	1.86409e-05	0.811687	AQP11	0.00283074	-0.873196
ZNF502	2.07969e-05	1.31297	SH3RF3	2.14748e-05	0.811041	DHRS7	6.24412e-05	-0.874066
LOC389634	0.0060067	1.3126	CENPE	0.000110244	0.810738	PAX8-AS1	0.00907978	-0.87582
PABPC1L	0.000177289	1.31158	ATP10D	0.000706219	0.809721	SULT2B1	3.15372e-05	-0.877554
POGZ	2.5265e-06	1.31115	KCNJ8	0.00142502	0.808475	SLC10A5	0.00158417	-0.877944
FAM119A	0.000266818	1.31073	APOBEC3F /// APOBEC3G	7.45548e-05	0.80841	TDP2	1.37533e-05	-0.879146
GALNTL1	0.00138715	1.30847	GTF2E2	1.58351e-07	0.808331	ISX	0.00276303	-0.880336
ZNF182	9.64665e-05	1.30844	LAMB2	1.23601e-05	0.807875	NPY6R	0.000259267	-0.882935
SDC2	4.15329e-05	1.30767	TOX2	0.00034569	0.807781	GPX4	0.000230578	-0.884544
LSMD1	1.85294e-05	1.30693	STXBP6	1.99913e-06	0.80728	EXOC6B	9.07788e-05	-0.885358
FAM161A	3.8518e-05	1.3059	ZNF521	0.00102991	0.807267	HRH1	0.00570246	-0.888815
PELP1	0.000455386	1.30443	LYPD5	1.66687e-06	0.806722	PXMP2	8.46271e-06	-0.889603
SERPINA6	0.0013878	1.30438	RHBDF2	3.76133e-05	0.80639	FMO5	1.5729e-05	-0.889624
KIAA1549	2.12145e-05	1.30335	ARHGEF6	2.43092e-05	0.80615	TM6SF2	0.000130321	-0.893942
SALL4	3.15257e-05	1.30323	MET	9.10667e-06	0.805906	KHDRBS2	0.00117926	-0.897754
FCRLB	0.000345417	1.30314	LPXN	0.000214146	0.804203	SNORD116-29	0.00923848	-0.90139
RGL2	2.95507e-05	1.30264	BATF	4.11076e-06	0.803707	ABHD6	0.000775103	-0.901608
GABRG2	0.00512127	1.30106	TRIM27	1.96489e-05	0.803628	GPAT3	0.00271062	-0.903093
SERTAD4	0.00441672	1.30015	GLG1	0.000319832	0.803051	VIPR1	0.000105539	-0.904653
ASNS	0.00488819	1.30005	PPM1M	0.000171574	0.802941	NSMF	8.34463e-05	-0.904777
H2AFY2	8.60237e-05	1.2999	SHANK3	0.000151218	0.802384	SLC2A9	0.00447771	-0.905146
SLC8A2	6.19072e-05	1.29911	BCR	4.46834e-07	0.801513	PLA2G12B	0.000417721	-0.912765
SUOX	0.00155228	1.29802	GPSM3	0.000671861	0.801053	GRAMD1C	0.000396503	-0.914899
FHL1	0.00566665	1.29784	PLEKHS1	6.47697e-06	0.800006	GCG	0.00371649	-0.918151
ZNF512B	0.000148332	1.29784	TRIP6	4.67823e-05	0.799086	HSD17B2	0.000180832	-0.918897
MAPK4	0.00201303	1.29475	HK2	1.77362e-05	0.798152	HSD3BP4	6.99073e-05	-0.919697
PLCB4	0.000133724	1.29419	GPCPD1	4.68397e-05	0.797732	DUSP5	0.00332937	-0.920361
MXRA7	0.00206146	1.29286	SLC12A8	4.04405e-07	0.797452	GRIA4	0.00210576	-0.92146
C1QTNF5	0.00752687	1.29265	C6orf223	3.80579e-08	0.797209	CHP2	0.00012572	-0.921592
SLC25A35	3.43695e-07	1.29158	DCUN1D5	4.5086e-07	0.79714	FADS6	9.28476e-05	-0.923068
HOXC6	2.92871e-06	1.2913	CRTC3	2.699e-05	0.797139	OAT	7.8413e-05	-0.926633
PER1	0.00668254	1.28986	SCD	5.22057e-05	0.79683	PDK2	2.84046e-06	-0.929038
hCG_2008140	1.96079e-06	1.28945	SRP19	5.73947e-09	0.796006	PRAP1 /// ZNF511-PRAP1	1.14787e-05	-0.929339
PPAPDC3	0.00660189	1.28889	TC2N	0.00018077	0.795928	LRRC19	6.85794e-05	-0.931162
ZNF540	1.13917e-06	1.28746	GTF3A	3.41355e-07	0.795542	THSD4	0.000167895	-0.937029
BSPRY	0.001865	1.28532	LINC00520	5.96712e-06	0.795457	SLC6A20	2.28917e-05	-0.942499
CCDC96	0.00144959	1.28379	P4HB	1.22402e-07	0.795294	FRMD1	1.80804e-05	-0.943755
ABHD12B	0.00151985	1.28252	EFHC1	0.00013738	0.795183	EDN2	6.36382e-06	-0.946973
SORBS3	7.06332e-06	1.2819	C2orf74	7.00751e-05	0.795125	KLKB1	0.000748855	-0.949732
GADD45GIP1	8.16486e-07	1.28168	ST3GAL1	8.40892e-05	0.794177	HRASLS2	0.00825697	-0.952118
SH3BGRL	0.000637099	1.28162	KIAA0101	0.000251131	0.793511	BEND7	3.34227e-05	-0.956161
C1orf198	0.0050552	1.28107	LAP3	1.05708e-05	0.791936	BMP8A	0.00576285	-0.957862
B3GNT9	0.00019973	1.27935	PIK3AP1	3.57053e-06	0.791351	PHYHIPL	0.00314615	-0.957919
SHISA4	0.000198385	1.27923	WFS1	1.55198e-06	0.79128	AQP1	2.84046e-06	-0.962736
FCGR1B	0.00753407	1.27911	CXCR6	4.62712e-06	0.79112	HEBP1	2.26575e-07	-0.966354
DTD1	0.000704992	1.27868	CD300LF	0.000222402	0.79021	SLC30A4	2.38496e-05	-0.97045
VLDLR	0.000385814	1.27675	ITGA2	0.00111862	0.790041	CYP2S1	9.07788e-05	-0.973275
TERT	0.00918064	1.27624	TMEM214	1.05843e-07	0.79001	FMO4	2.14286e-05	-0.974139
CEP164	2.03433e-06	1.27368	MSI2	2.76076e-06	0.789804	HSD17B3	0.0030892	-0.974671
MBL1P1	0.00172983	1.27079	PJA1	1.41068e-07	0.789132	B4GALNT2	2.2245e-05	-0.977759
C17orf45	0.000416424	1.27032	PLIN3	5.91659e-06	0.789117	AQP7 /// AQP7P1 /// AQP7P3 /// AQP7P4	0.000243889	-0.977971
LAS1L	2.3394e-05	1.27022	OLFM1	0.000244838	0.788827	MAOA	7.12106e-07	-0.979552
MAPK10	1.59962e-05	1.27013	CTSC	2.59196e-05	0.78808	SLC39A4	3.40732e-05	-0.982215
SARM1	3.11255e-05	1.26938	MAGOHB	2.80158e-08	0.78766	PTGR1	1.32432e-05	-0.982786
SYNC	0.0048106	1.26908	FLJ32255	0.000401951	0.787561	SESN3	1.84598e-06	-0.98516
CTSL1	0.000566128	1.26897	NPC1	6.62267e-06	0.786879	CHN2	6.80675e-09	-0.987428
DHRS2	0.00500102	1.26805	TPBG	7.21055e-06	0.7867	ALPI	0.000987186	-0.996463
TRMT5	0.00018232	1.26717	BID	4.20741e-05	0.786628	DFNA5	0.00630271	-0.997755
AIFM3	0.000187001	1.26643	NCF4	2.0482e-05	0.786336	TUBAL3	0.000149755	-1.00272
ZNF444	3.76516e-05	1.26643	CAPN6	0.00055066	0.786093	SLC36A1	5.14305e-07	-1.00461
PCDHB5	0.00180928	1.2654	TMEM184B	2.09052e-09	0.785086	IGSF9	0.000682568	-1.00667
LOC399491	1.52925e-06	1.26438	REG1P	1.1788e-05	0.784794	TM4SF5	1.99235e-05	-1.01243
FARP1	3.87226e-05	1.26354	COL16A1	0.000174002	0.783839	GLS	8.19609e-06	-1.01408
CTTNBP2	0.000412688	1.26267	TNFRSF1B	0.000562021	0.783086	CLCN5	8.61967e-06	-1.01611
CTGF	0.00981934	1.26065	PML	1.54687e-06	0.782856	UGT3A1	0.000922263	-1.01956
ANXA7	8.56627e-05	1.25849	SSR4	3.82116e-09	0.782825	UGT1A1 /// UGT1A10 /// UGT1A3 /// UGT1A4 /// UGT1A5 /// UGT1A6 /// UGT1A7 /// UGT1A8 /// UGT1A9	1.36576e-05	-1.02395
LOC728448	0.00242723	1.25811	IRF7	0.000137973	0.78228	LEAP2	0.000328615	-1.02551
NTNG1	0.0078887	1.25708	SLC4A11	2.65429e-06	0.780712	PLOD2	3.33685e-05	-1.02754
TRIM7	0.00528722	1.2568	KIF14	0.000836056	0.78034	AQP3	7.65404e-05	-1.02894
TSNAXIP1	6.52692e-09	1.25666	SYVN1	1.60465e-06	0.778954	MTTP	0.00261016	-1.02967
SPATA13	0.0025778	1.25665	ITPRIP	4.75444e-06	0.777995	PEPD	7.84606e-07	-1.02997
C7orf50	4.43085e-06	1.25505	BMS1P20 /// IGLC2 /// IGLC3 /// IGLJ2 /// IGLJ3 /// IGLL5 /// IGLV1-44 /// IGLV3-19 /// IGLV3-25	6.22529e-05	0.777965	ENPP3	0.00356091	-1.03097
C10orf11	0.000222062	1.25498	TSPAN18	1.16299e-05	0.777426	PMP22	0.000183629	-1.0416
DHX57	6.43439e-06	1.25378	ACTN1	1.20505e-06	0.776777	NR1H4	1.35277e-05	-1.04432
NUDC	4.22628e-05	1.25068	CFP	0.000197781	0.775971	LGALS2	5.2643e-07	-1.04885
EFHA2	4.59776e-06	1.25008	DNAJC1	1.18663e-10	0.775529	PRLR	1.65042e-07	-1.05451
ANO1	0.00598625	1.24999	MAP3K8	0.000480477	0.774336	SLC5A4	0.00165122	-1.06024
TPCN1	4.1987e-05	1.24839	ANGPTL4	0.000340351	0.773768	SLC7A7	1.13903e-06	-1.06131
MAP3K3	0.000210653	1.24711	CENPA	0.00116911	0.773632	DPP4	3.5205e-07	-1.06758
VAT1L	0.00668533	1.24654	DUSP6	0.000617759	0.773611	ENTPD5	7.65491e-07	-1.0695
PURA	0.000737086	1.24399	DEF8	2.56403e-07	0.773404	ADIRF /// AGAP11	9.60877e-08	-1.07258
MACROD2	0.000188655	1.24365	FDPS	3.24695e-06	0.773219	MT1G	0.00569253	-1.07373
HMGN2	0.000493678	1.24213	SEMA4B	8.96412e-05	0.77231	CNGA1	0.00364866	-1.08762
ADORA2A	0.00913257	1.24046	CCR6	4.0309e-06	0.772232	SEMA3G	0.0015551	-1.08787
PDLIM7	0.00535579	1.24044	STAT3	3.99773e-06	0.771892	HTR1D	1.75248e-05	-1.08926
HIG2	0.00025621	1.23949	TK1	0.000212784	0.771096	PON3	0.00347149	-1.08932
BLVRA	0.00221665	1.23898	SNN	5.48511e-05	0.770732	SLC22A5	3.88667e-07	-1.09991
FLJ33996	0.000215506	1.23889	AARS	5.55815e-07	0.76998	AGMO	5.86299e-05	-1.10096
PRNP	0.00402721	1.23863	PLXNC1	0.000111702	0.768942	APOM	0.000107119	-1.10232
BRSK2	5.20144e-05	1.23803	CD81	8.22491e-06	0.768008	SLC46A3	2.2022e-06	-1.10396
GPR135	3.71671e-06	1.23436	IGHG1 /// IGHV3-13 /// IGHV4-31	7.48544e-05	0.767105	INPP5J	1.80111e-06	-1.10491
LOC100131165	8.14221e-05	1.23432	LILRB1	3.12658e-05	0.766336	GAL3ST1	0.000177308	-1.10533
RANGRF	1.90093e-05	1.23206	RAB23	1.46914e-05	0.766071	USP2	0.000458907	-1.11185
GPRIN1	0.000414812	1.23079	CDC45	3.17339e-05	0.765899	NAAA /// SDAD1	4.49479e-08	-1.11637
ZKSCAN1	0.00225125	1.22984	EMILIN1	0.00122922	0.765322	HOXA9	1.02796e-05	-1.11762
IFT140	3.69246e-06	1.22863	ST3GAL4-AS1	1.35084e-05	0.764027	LGR5	0.00246461	-1.12718
CCDC86	0.000145695	1.22835	EHD3	0.000769184	0.763681	CYP2U1	9.65268e-05	-1.12925
C15orf21	0.000426239	1.22825	PTTG1	0.000124671	0.763214	SLC22A4	0.00042799	-1.1407
RECK	0.00140572	1.22631	HAPLN3	4.84301e-08	0.763064	CNKSR3	8.24552e-06	-1.14387
SLC2A4RG	0.000240958	1.2241	REXO2	3.6926e-09	0.762604	TFEC	0.00286218	-1.14674
NOP5/NOP58	0.000398801	1.22328	SPINK1	0.000435344	0.762355	RNF152	6.01512e-05	-1.14831
PPOX	2.54618e-06	1.2227	CCND2	1.08268e-05	0.762038	MT1F	0.000735891	-1.14869
PCDHGA8	9.32925e-05	1.22113	RRP36	2.29003e-07	0.761839	PHLPP2	1.19047e-06	-1.15009
OAZ2	2.74886e-05	1.21579	DERL3	2.80506e-05	0.761621	SLC3A1	2.05595e-06	-1.15039
MAT1A	0.000601047	1.21577	SIL1	2.3688e-10	0.761423	MAF	2.76017e-06	-1.1517
TXNIP	0.00892162	1.21539	SLAMF8	0.000139783	0.761053	SCIN	4.91826e-07	-1.16692
ZNF629	1.59962e-05	1.21239	CDV3	3.17615e-06	0.7608	MS4A8	3.77239e-06	-1.16705
C5orf23	0.00750548	1.21209	ZNF593	0.000222053	0.759684	PADI2	0.00204426	-1.17042
CA11	2.4958e-05	1.21137	C8orf76	3.09757e-06	0.755582	DNASE1	2.7944e-06	-1.17301
VAT1	4.457e-05	1.20661	DESI1	9.68178e-06	0.755238	CAPN13	1.72311e-05	-1.17423
FAIM	0.000121473	1.20648	GAS7	0.00139621	0.753789	C17orf78	0.000623197	-1.18102
LOC791120	8.07267e-06	1.20353	MSTO1 /// MSTO2P	2.32086e-08	0.752291	TINAG	0.000328615	-1.18603
ABHD9	2.73867e-05	1.20336	UGGT1	2.22432e-09	0.751331	CRIP1	0.000383841	-1.19229
FLJ11292	0.00590551	1.20325	ENO1	1.11851e-07	0.751116	ACE2	4.34194e-06	-1.19515
PPP2R5B	5.71251e-05	1.1989	C1orf122	2.64104e-09	0.750582	TMEM56 /// TMEM56-RWDD3	0.000720228	-1.20394
LAGE3	0.000381915	1.19861	ADAMTS9	5.72743e-05	0.750287	TRPV3	0.00124885	-1.21135
MX2	0.00113423	1.19838	DPCD	3.8875e-06	0.750125	SLC26A2	6.30116e-05	-1.21518
FRMPD2	0.00314854	1.19734	AFAP1L2	0.000138025	0.749475	RUNDC3B	0.00019785	-1.21845
VASH1	0.00761387	1.19729	C17orf49 /// RNASEK-C17orf49	1.03275e-06	0.749215	REEP6	1.00374e-06	-1.22656
ZNF133	3.6007e-05	1.19596	LOC102724229 /// RASA4	0.000329325	0.748965	CPNE2	1.27334e-07	-1.22972
NANOS1	0.000378825	1.19583	PSMB2	5.4662e-08	0.747565	CNTN4	9.57565e-07	-1.23249
CPN1	0.00320984	1.19478	HES4	1.01649e-05	0.746836	NELL2	7.19914e-05	-1.23372
PIAS3	1.84381e-06	1.19293	SYNCRIP	0.00181785	0.746092	SLC1A1	2.37934e-07	-1.23437
SYT11	1.36899e-05	1.19293	FSCN1	0.000143149	0.745804	METTL24	0.00036281	-1.23467
RPL13L	1.11854e-05	1.19192	MORC4	4.40286e-05	0.745477	RHOBTB2	8.91853e-07	-1.2397
PKIG	0.00054812	1.19163	ST6GALNAC4	6.25998e-05	0.745039	MATN2	2.05595e-06	-1.24338
SSBP2	2.48977e-05	1.19011	TUBG1	1.90783e-06	0.744603	SLC52A3	0.000117366	-1.2444
PLA2G16	4.43862e-05	1.18976	NMT1	5.9488e-07	0.744577	UGT2A3	0.00172522	-1.25592
TACC1	0.00335874	1.18974	CLDN12	6.45371e-06	0.741355	FAM25BP /// FAM25C /// FAM25G	0.00436877	-1.26514
FLJ10038	3.54952e-05	1.18918	GPAT4	9.76725e-07	0.740642	HOXA6	5.49284e-06	-1.26526
TENC1	0.00058153	1.18887	COPRS	4.81219e-07	0.739845	SLC51B	2.34712e-05	-1.26759
REEP5	5.07365e-05	1.18686	SLC15A4	1.9721e-06	0.739183	MME	5.44537e-05	-1.26803
TMEM184B	3.09899e-05	1.18482	ACD	8.46045e-06	0.738946	SLC51A	1.40535e-05	-1.27098
STK33	0.000189827	1.18252	H2AFX	6.61151e-07	0.737984	CYBRD1	6.604e-09	-1.28526
WBP5	0.000229712	1.18177	PLEKHO2	4.82048e-05	0.737858	ACSF2	6.5909e-06	-1.28626
TTLL3	7.5023e-06	1.18145	ACVR1	0.000139253	0.737785	SLC13A2	0.000396829	-1.28697
PRAF2	2.28975e-06	1.18134	NME5	6.11725e-05	0.737475	CDC14A	1.38816e-08	-1.29043
NTHL1	3.76261e-07	1.18113	CSF2RA	0.000172055	0.736967	OTOP2	0.000517391	-1.29088
CUEDC2	3.27229e-07	1.17987	LYVE1	0.000837651	0.736826	TRHDE	0.000580467	-1.29148
MLLT11	0.000290927	1.17886	ST3GAL5	6.39219e-05	0.73672	GSTA2	2.2266e-05	-1.29607
TERF2IP	0.00130842	1.17862	CTSL	0.000776427	0.736327	OSR2	5.57588e-06	-1.29827
AMBP	0.00116906	1.1785	IGHV3-47	3.93662e-05	0.735707	KHK	3.39062e-06	-1.29886
CCL11	0.002293	1.17849	PITPNB	1.20631e-07	0.735038	FZD7	7.24135e-06	-1.3015
DSCR6	0.000403596	1.17769	RAB8B	2.55882e-06	0.734905	AGXT2	0.000609069	-1.30154
NRP2	0.000325913	1.17764	CTNNAL1	5.60641e-06	0.733913	TCN2	2.62969e-07	-1.30787
PDCL3	2.33412e-05	1.17658	ZBP1	2.13498e-05	0.73361	SLC26A3	5.68309e-05	-1.31645
SLC26A11	8.42279e-05	1.17641	MLEC	0.000292047	0.733298	GNG4	0.00368354	-1.32124
ATP6V1G2	0.00056577	1.17616	GALNT18	4.64135e-05	0.732971	DHDH	0.000370127	-1.32192
NAP1L3	0.000312112	1.17615	CD274	7.57041e-05	0.73263	GCNT4	2.65943e-05	-1.32735
VISA	0.00762777	1.17569	WNT5B	0.000257754	0.731921	ZG16	0.000510599	-1.3285
REV3L	1.54763e-05	1.17561	FAM46C	0.00100962	0.731649	TMEM229A	0.00123399	-1.33886
LRRC42	3.6261e-05	1.17481	HECW2	7.47013e-05	0.731644	CYP2J2	5.82414e-07	-1.34289
IPW	4.54149e-06	1.17334	SEC61A1	2.84981e-09	0.731606	CYP3A7 /// CYP3A7-CYP3A51P	6.30116e-05	-1.37015
CRISPLD1	4.79501e-05	1.1733	PHGDH	6.33233e-06	0.731285	SLC28A1	1.14602e-05	-1.37091
GABBR1	1.06334e-07	1.17286	HIVEP2	7.3254e-06	0.731226	SLC19A3	1.64327e-06	-1.37135
ANXA5	0.000377776	1.17079	LAIR2	0.000461676	0.730841	DAB1	3.21764e-07	-1.37493
2024-03-09	3.23364e-05	1.17014	GMPPA	6.13519e-09	0.73029	TREH	0.000686346	-1.37809
FAM131C	0.00287704	1.16967	COX7A1	0.00132654	0.729974	ENPEP	2.82474e-05	-1.40628
SPATA7	3.36446e-06	1.16715	CTSB	1.74335e-06	0.729852	PCK1	0.000330649	-1.40734
TMEM151A	3.58233e-05	1.16711	ATP2C1	3.53722e-05	0.729811	PRODH	7.46733e-09	-1.42476
PAPSS1	1.31353e-05	1.1662	GNPNAT1	2.43514e-06	0.729153	HMGCS2	0.000298391	-1.43358
VAMP2	8.85739e-05	1.16472	RAB29	9.83821e-06	0.728087	GDPD2	4.0321e-06	-1.44291
GPC3	0.00457412	1.16383	SGCE	0.000822506	0.727842	SLC5A9	4.05398e-05	-1.44359
TCEAL8	6.20101e-05	1.16347	CHAC2	0.000634004	0.727586	SLC15A1	2.84012e-05	-1.44365
HOMER1	1.64941e-05	1.16341	SLC39A6	7.53732e-06	0.727113	CREB3L3	2.25401e-06	-1.45009
THY1	0.00172921	1.16166	CEP164	7.61843e-06	0.725969	DPEP1	2.26152e-07	-1.4714
NPIP	3.16334e-06	1.1609	PSMD1	3.31665e-06	0.725878	SLC5A11	1.9866e-06	-1.47143
GABRB3	0.00193395	1.16039	FAM89A	0.000285348	0.725584	KCNH6	2.18823e-05	-1.47214
LOC63920	2.33369e-07	1.15934	NOC3L	2.56229e-06	0.725462	KCNJ13	0.000541396	-1.47405
LYRM4	8.46673e-05	1.15755	LDHB	7.92374e-07	0.724275	APOB	0.000241138	-1.4766
STOX1	2.09623e-05	1.15658	MPG	3.97919e-08	0.722298	SHBG	0.000328615	-1.47817
TEX2	0.00148331	1.1543	CCNO	1.25046e-05	0.719905	SOAT2	4.49479e-08	-1.49728
AGAP3	2.93304e-05	1.15422	APH1B	3.41462e-08	0.719888	APOA4	0.000195671	-1.50162
SPATA20	5.45289e-06	1.15375	PPP2R2A	2.13586e-07	0.719553	SLC2A2	0.00065271	-1.50549
KCNH3	2.56216e-05	1.15336	RFX5	7.11231e-05	0.718572	TRPM6	4.23723e-07	-1.50696
SEPT5	2.60116e-05	1.15205	SND1	4.06864e-07	0.717384	FAM47E-STBD1 /// STBD1	1.8834e-05	-1.52303
NICN1	1.44601e-05	1.15152	HSH2D	7.59209e-05	0.716465	LRAT	0.000119666	-1.52532
LOC23117	3.28603e-06	1.15147	DACT1	0.00123568	0.716172	MAOB	3.22267e-08	-1.53154
VWA5B2	1.46646e-05	1.15128	CKLF /// CKLF-CMTM1	5.32342e-05	0.715297	FLVCR1	1.71773e-06	-1.54083
GRIA2	0.000947656	1.14958	SACS	0.000145883	0.714251	MT1H	0.00877061	-1.56995
KIF3C	4.52127e-06	1.14735	C2CD2	6.66026e-05	0.714225	MGC32805	0.00362957	-1.57012
ANKS3	7.46724e-05	1.14616	FUT11	0.000622538	0.713991	ASPA	1.34565e-06	-1.57859
STOX2	5.64909e-05	1.14615	NBN	3.23334e-06	0.713837	MPP6	1.73601e-11	-1.58006
TP53BP1	1.46707e-05	1.14608	AGAP2-AS1	3.82895e-07	0.713823	ABCB1	1.02026e-09	-1.58721
TBC1D19	4.98967e-06	1.14603	HK3	5.50792e-05	0.713381	GUCA2A	1.24524e-08	-1.59348
PROS1	0.000217632	1.14556	MALT1	0.000111476	0.712565	TM4SF4	0.000287955	-1.60532
SMAD9	6.32096e-05	1.1448	PSMD14	6.94283e-09	0.71224	MEP1B	3.28802e-06	-1.61374
EML2	0.00130359	1.14478	PCED1B	0.00173981	0.71209	GSTA1	3.53319e-05	-1.61709
THBS3	0.0010785	1.14462	NCAPG	0.00014783	0.711862	PFN2	3.6296e-08	-1.63246
ICA1L	0.000295861	1.1439	PSMA3	9.6885e-07	0.711324	LIN7A	0.00029197	-1.63453
NHS	5.546e-05	1.14386	TM4SF18	0.000103066	0.709403	MGAM	6.17021e-06	-1.64017
ZNF135	2.77842e-05	1.14211	EPHX4	0.000605771	0.709278	SLC7A9	5.20522e-07	-1.65128
OLFML3	0.00919305	1.14036	SRP68	1.01248e-08	0.708504	SLC23A1	2.0286e-07	-1.687
TGFB2	0.0055964	1.1403	TBC1D2B	0.00184004	0.708455	SLC6A19	2.83388e-06	-1.6907
HABP4	1.71381e-05	1.1402	MLPH	5.00567e-05	0.708137	XPNPEP2	5.217e-06	-1.7091
TAGLN3	0.00476164	1.13919	LOC101060373 /// LOC102723728 /// NOMO1 /// NOMO2 /// NOMO3	1.00604e-08	0.708099	NAT8B	1.29999e-06	-1.72092
BPTF	9.69788e-07	1.13901	IGLL5 /// IGLV2-5	0.00015454	0.707306	AADAC	0.000203729	-1.7261
AMPD3	0.00379417	1.13874	SP5	1.03337e-06	0.706876	PDZK1	1.54175e-06	-1.74149
C9orf3	2.1556e-05	1.13865	FJX1	0.000127293	0.706667	PRKG2	1.29977e-05	-1.77074
UNC119B	6.18917e-05	1.13532	C17orf62	6.72004e-06	0.70537	ABCG2	2.16093e-07	-1.81295
RAB11FIP5	9.29049e-06	1.1349	MAGED1	1.11492e-10	0.705194	ABCC2	1.75938e-06	-1.82634
PCDHGA2	4.92274e-06	1.13357	ECSCR	8.4891e-05	0.705117	FABP6	1.85778e-05	-1.82678
RTDR1	8.10055e-06	1.13348	PRPS1	0.00102374	0.704558	APOC3	1.36444e-06	-1.83309
NSUN7	0.00627434	1.1325	CFAP36	0.000176462	0.703459	SLC23A3	3.22629e-06	-1.85495
COL4A1	0.00683474	1.13239	LINC00094	4.15229e-05	0.703445	CYP4F2	4.72943e-08	-1.8801
C15orf45	0.00124317	1.13149	LSS	1.8658e-07	0.703417	ALDOC	8.06311e-10	-1.89627
LOC283481	1.26857e-05	1.13095	BBIP1	5.29428e-06	0.703322	SLC6A4	1.14426e-06	-1.94448
KLHL3	0.000493678	1.1293	PNO1	0.000184269	0.70208	NAALADL1	8.17552e-09	-1.95371
HIST2H2AC	0.000345023	1.12804	TEX30	0.000169206	0.701343	SUSD2	1.78191e-09	-1.96997
MNT	9.34177e-05	1.12787	RUVBL1	7.40208e-05	0.701178	FAM151A	1.14787e-05	-2.04352
EDA	0.00162309	1.1276	FAM98A	3.66869e-09	0.700252	APOA1	2.76178e-07	-2.06701
GGT7	3.31047e-05	1.12694	IGH /// IGHA1 /// IGHA2	7.84955e-05	0.698666	PLB1	2.48638e-07	-2.07273
PTRH1	0.00029056	1.12688	AURKB	5.28765e-05	0.698534	GUCA2B	1.65042e-07	-2.08078
ZNF446	0.00575343	1.1218	CDCA2	0.00054295	0.697928	CYP2B6	2.03293e-08	-2.11573
TGM3	0.00211284	1.12092	ADGRE5	4.8774e-07	0.697616	NTS	2.76017e-06	-2.15112
TMEM205	3.8518e-05	1.11979	LAMB1	0.000238084	0.697371	CNTFR	2.32014e-05	-2.21687
SYP	0.00206311	1.1194	DLGAP1-AS1	1.23906e-05	0.696955	MS4A10	2.2811e-06	-2.24094
KCNJ8	0.00340832	1.11934	MELK	0.000251189	0.696873	SULT2A1	9.55909e-05	-2.24375
FAM27E3	0.000420072	1.11904	MDK	0.00029731	0.696672	HSD3B1	1.09103e-08	-2.3054
SPRYD3	7.58e-05	1.11896	ADCY4	1.00836e-06	0.694989	SLC28A2	8.31584e-08	-2.33421
FANK1	1.3058e-05	1.11728	PSMB8	9.52774e-05	0.693313	NAT8	2.26575e-07	-2.35076
MAPKAPK2	0.00676499	1.11721	NMI	6.74043e-05	0.693146	TMIGD1	2.39954e-08	-2.39643
NCOR2	5.54512e-05	1.11701	GJA4	5.19867e-06	0.692964	C10orf99	9.79644e-09	-2.43007
PRSS12	0.00610025	1.11659	LRRC25	9.92591e-06	0.692939	CYP3A4	2.48982e-06	-2.4335
IFT122	5.09725e-07	1.1161	MYH10	0.00107565	0.692131	G6PC	1.75027e-05	-2.44059
FZD8	0.000308597	1.11599	IARS	1.8405e-07	0.691625	PAQR5	4.8716e-08	-2.49342
PHF17	0.00110987	1.1159	MRPL17	3.20833e-08	0.68996	SLC5A12	1.09061e-07	-2.57412
GPR162	0.000627217	1.11368	CGREF1	3.78527e-05	0.689922	CPO	5.84602e-10	-2.79069
PLSCR3	0.000645144	1.11313	PPP1R16B	6.39703e-06	0.68954	CDHR1	2.99491e-07	-2.85625
ABHD8	6.85911e-07	1.11245	SYK	5.27212e-06	0.689417	FMO1	4.09374e-10	-2.8971
FTO	6.0227e-07	1.11146	KIF20A	0.000741869	0.689185	SLC10A2	1.65616e-11	-3.06033
GTF2I	9.29905e-05	1.11129	MYO5A	9.12392e-05	0.688524	TMEM252	2.79645e-08	-3.12324
C2orf74	0.00071386	1.11061	TOR3A	3.26581e-06	0.68781	CUBN	5.3171e-13	-3.41704
ZCWPW1	0.00013612	1.11034	NUSAP1	0.000353295	0.68731	SLC13A1	1.65616e-11	-3.79559
ABI2	8.67796e-07	1.10937	XPOT	5.37748e-07	0.687041
TGFBR3	0.000834475	1.1093	MAGED2	1.82575e-08	0.686719
MRPS26	9.27586e-05	1.10908	HHEX	0.000603588	0.6854
ARPP-19	0.000181378	1.1089	C9orf16	6.38562e-05	0.682964
DEXI	5.54512e-05	1.10798	NUAK1	0.000159867	0.682343
PHF2	4.12774e-05	1.10773	LSP1	0.000426159	0.68138
TARS2	5.92614e-05	1.10748	SAA4	0.000372931	0.680849
SLC25A33	0.00179426	1.10678	IL3RA	2.20031e-07	0.680095
LRCH2	3.78881e-05	1.10656	NXPE3	0.000802068	0.679369
ABCA17P	0.00122132	1.10654	GYPC	0.000455706	0.679231
GFOD2	0.000611542	1.10612	CREM	8.38884e-05	0.677907
FAM60A	0.00278492	1.10499	LIMD2	7.40831e-05	0.677856
SFRS16	3.68157e-05	1.10454	KPNB1	6.19885e-07	0.677594
C6orf118	0.00162871	1.1024	AAED1	0.00147857	0.67755
SDK1	0.00271812	1.10139	HSPH1	5.64608e-06	0.677242
PLXNB1	0.000645144	1.10123	UPP1	0.00172795	0.677234
DNHD2	0.00624893	1.09921	ITGAV	0.000134684	0.676457
C16orf86	5.37315e-06	1.09897	LOC105372099	0.000144492	0.675655
PRDM11	1.09179e-05	1.09849	TMX4	0.000177114	0.675088
WDR91	0.0084963	1.0978	GRINA	4.43727e-05	0.674803
PILRB	0.000312616	1.09618	BATF3	0.000182373	0.67471
C10orf4	0.000993059	1.09599	KLK12	0.000130323	0.673679
C1QTNF7	0.00711229	1.09464	SEC24A	1.78546e-06	0.672979
C16orf13	3.03971e-05	1.09326	HID1	1.22986e-05	0.671222
AP3D1	0.000151429	1.09288	BLVRA	0.000118201	0.670836
RFPL2	0.000605579	1.09237	JAZF1	0.00182856	0.670792
FBXO44	0.000543424	1.09181	STK3	4.21886e-06	0.67058
PRICKLE1	0.00247658	1.09114	RASAL1	1.84864e-08	0.670574
ETV4	0.00028069	1.09111	SRXN1	5.73475e-06	0.669389
FMO3	0.00947366	1.09028	FPR3	0.00146542	0.669269
UNK	0.000309492	1.09016	EBI3	0.00075279	0.666742
LPPR2	1.35131e-05	1.08977	SNX8	2.78955e-05	0.666196
CASC3	1.50953e-06	1.08846	TMEM92	2.98423e-05	0.666086
C11orf58	0.000868619	1.0872	IGH /// SKAP2	0.00026314	0.665996
TNAP	0.000117182	1.08615	NR2F1	0.00186577	0.664969
C9orf16	7.49545e-08	1.08528	HDLBP	4.96398e-07	0.664858
C6orf1	0.000128277	1.08237	CLPTM1L	2.43635e-06	0.664514
CRIP2	0.00127922	1.0817	KIAA0922	0.000572024	0.664131
TBCD	4.43752e-05	1.08098	PSAT1	0.00160535	0.663966
LRRC37A2	0.000382835	1.08089	SLC27A3	5.95507e-05	0.663288
CHCHD6	5.95525e-07	1.08052	PGP	4.90098e-06	0.663188
LOC492303	2.48051e-05	1.08034	DPYSL3	0.00146876	0.663038
TBCB	1.13387e-05	1.08003	GBP4	0.00013469	0.662726
OCC-1	7.00791e-05	1.07988	NCDN	2.37736e-07	0.662139
DENND2A	0.00291709	1.07983	KPNA2	0.000138393	0.662093
NCRNA00086	4.9225e-05	1.07921	RBFOX2	2.34715e-05	0.661556
RASSF8	1.09977e-06	1.0792	PLSCR3 /// TMEM256-PLSCR3	4.48842e-05	0.661328
ARMC5	6.98629e-05	1.07853	ZNFX1	1.0252e-05	0.660951
CCDC103	2.47307e-05	1.07779	PDIA3	1.69666e-08	0.660919
FAM183A	0.00838641	1.07738	TRABD	5.01267e-08	0.660842
MED22	6.97877e-07	1.07671	IFI35	1.51112e-05	0.66078
ZNF692	0.000431555	1.07646	LOC101928173	3.03484e-05	0.660516
PROX1	0.000739878	1.07598	WIPF1	8.05519e-05	0.659186
CLSTN2	0.000583282	1.07586	DAP	2.14334e-08	0.65914
TMEM86B	0.00402656	1.07529	DLL1	0.000528086	0.658875
MYL3	8.73474e-05	1.0726	CD180	9.2757e-05	0.658822
ZDBF2	0.000791565	1.07175	SCARA3	6.48295e-05	0.658673
PKM2	0.000325294	1.07132	MEI1	2.53967e-06	0.658155
PI4KA	0.000604578	1.07098	OSTC	1.54684e-07	0.65616
WNT2B	0.00326288	1.07072	SWAP70	0.000124812	0.655999
SNTA1	8.63278e-05	1.06993	HSD3B7	1.53346e-05	0.655955
LOC100130691	1.40886e-05	1.06937	MYO1B	0.00111816	0.655766
ZNF71	6.93379e-06	1.06854	SEPN1	5.35603e-05	0.654958
RANBP3	2.15788e-05	1.06815	MAGED4 /// MAGED4B	0.000330161	0.654769
MYCBPAP	0.000855601	1.06618	PSMB10	2.67099e-05	0.654609
BICD1	6.26235e-05	1.06617	HSPA12B	1.34673e-06	0.654603
ZNF711	0.00444696	1.0657	SLAMF6	3.10205e-06	0.654513
SPTAN1	1.34529e-05	1.06558	IGK /// IGKC /// IGKV1-5 /// IGKV2-24	2.28515e-05	0.654245
PYGL	0.00393826	1.0654	AGO3	0.00067085	0.653776
MYO5A	6.18776e-05	1.0648	TFAP2C	5.45883e-05	0.653385
KRT222P	0.00170113	1.06407	COPB2	5.16837e-08	0.652609
DYRK4	5.80158e-05	1.06226	KIAA0895	5.98629e-05	0.652335
NRBP2	6.80648e-05	1.06172	CYP27B1	0.000145938	0.651543
CAP2	0.000191619	1.0617	CORO1C	0.00130071	0.651261
APBB2	0.000252253	1.06098	DPAGT1	1.74295e-05	0.65115
KIAA1147	0.000966918	1.05806	AMPD2	3.54324e-05	0.650309
TNFRSF6B	0.000117282	1.05804	PCNX	2.80802e-05	0.650108
C15orf28	0.0053775	1.05747	CD59	7.00356e-05	0.648395
DKFZp313P036	0.000156549	1.05656	NRAV	1.14873e-06	0.648352
ZMYND11	0.00297444	1.05636	DENND3	2.45771e-06	0.648299
LRFN4	6.32798e-05	1.05632	DDX39A	8.43861e-07	0.648027
NAT9	1.25587e-06	1.05594	S100A13	1.33428e-05	0.648005
IQCK	3.21238e-05	1.05531	SMIM3	3.01954e-05	0.64788
TNRC18	0.000126005	1.05528	ADAM15	2.1445e-09	0.647573
NIPSNAP1	0.0057163	1.05519	IGFBP5	0.000571509	0.647253
LOC441150	0.000107615	1.05501	NAP1L5	0.00151287	0.646992
ATP6V0E2	2.20322e-05	1.0535	SEC61B	1.26145e-09	0.645249
C20orf112	5.46316e-05	1.05349	IMPDH1	5.02957e-07	0.644018
RPA2	0.00356328	1.05333	ORAI1	9.44572e-05	0.643884
PIN1	6.27342e-05	1.05332	SNPH	0.000352954	0.643806
TMEM55A	0.000215279	1.05299	FAM214B	5.75034e-08	0.643388
FYCO1	0.00333544	1.05265	VOPP1	1.06386e-06	0.643019
DDAH2	0.000861878	1.05214	TRMT112	5.19858e-06	0.642875
LOC100128511	0.000226496	1.05204	HLX	2.85893e-05	0.642111
FSTL3	0.00453228	1.05191	YIF1B	0.000247447	0.642016
C10orf141	0.00969585	1.04934	IGH /// IGHA1 /// IGHA2 /// IGHG1 /// IGHG4 /// IGHM /// IGHV4-31 /// IGHV4-39 /// LOC102723407	0.00015261	0.641444
FAM36A	0.000381915	1.04892	MTDH	4.44019e-05	0.640794
ZNF334	0.000528455	1.04816	KLF7	0.000260536	0.639467
INTU	5.068e-06	1.04759	ARF4	5.24324e-08	0.63935
PRPF6	0.00110371	1.04705	TPST1	0.000140956	0.639013
LOC51152	0.00571535	1.04699	GNL2	1.91569e-05	0.638227
CYB5R2	0.00434018	1.0451	MGAT1	2.73133e-06	0.637684
MMP11	0.000529969	1.04471	STT3A	0.000184724	0.63739
PPFIBP1	0.000697056	1.04442	DDIAS	2.7976e-05	0.636698
EML1	0.00973416	1.04388	PSMD12	4.78611e-06	0.636441
LMAN2L	5.16368e-05	1.04216	FAM167A	0.000480636	0.636028
UNKL	7.91967e-06	1.04099	RHOJ	0.000305002	0.635991
AKAP13	0.00026983	1.04009	MCM6	0.000536764	0.635192
TOMM7	0.000367664	1.03999	ADARB1	0.000242918	0.634899
MORN4	2.88793e-05	1.03955	SYNGR2	2.62941e-08	0.634879
ATP9A	0.00183597	1.03521	NCKAP1L	0.000125838	0.634504
C11orf41	0.00831921	1.0349	FAM109B	2.50656e-05	0.633925
IFT80	8.85739e-05	1.03486	MR1	2.97495e-05	0.6335
TBX19	0.00033307	1.03305	WFDC1	0.00107712	0.633207
PCDHB14	0.000232356	1.03202	SLC39A13	2.72369e-09	0.632954
ZBTB48	0.000357767	1.03163	AVEN	9.8772e-08	0.631845
ARMCX6	0.000335727	1.03152	CLDN1	1.79209e-06	0.630885
BRD3	5.90491e-06	1.03148	ARHGAP23	2.70865e-05	0.630529
SETMAR	5.88033e-07	1.03127	MZT1	0.000296857	0.62846
MAD1L1	4.55829e-06	1.03111	PEAR1	1.61816e-06	0.627752
RGL1	0.000436961	1.03106	RAI2	0.00171109	0.627608
ST3GAL3	2.35628e-06	1.03104	SLC7A1	1.51779e-08	0.626997
GALNT11	9.05669e-06	1.03084	IMPAD1	4.37834e-05	0.626406
DPF2	4.90517e-05	1.0299	UCP2	0.00152693	0.625834
PRSS22	0.000292529	1.02987	VMO1	0.000300689	0.625793
FDXR	0.000573715	1.02977	ITK	0.00074552	0.62553
CMTM3	0.00408711	1.02838	PHKA1	7.04236e-06	0.625107
C20orf194	5.02065e-06	1.02823	DUSP22	1.10721e-06	0.624911
KIF9	0.000712513	1.027	GALNT5	0.001402	0.624421
POT1	0.000477032	1.02665	SRP72	2.4563e-05	0.623792
SNTG1	0.000317546	1.02547	PAPD7	4.62266e-05	0.623675
DDX25	0.00144673	1.02529	IPO4	1.67839e-05	0.622859
ENPP2	0.00499334	1.02454	SMC4	2.5249e-05	0.622753
RHPN1	2.44512e-07	1.02396	NPDC1	0.000573383	0.622506
C11orf60	3.48852e-05	1.02324	RWDD2A	2.38216e-05	0.622453
GKAP1	2.02354e-05	1.02283	KCNAB2	0.000675116	0.622378
TCEAL7	0.00428797	1.02281	CYTH2	0.000602796	0.621502
STK11IP	4.58386e-05	1.0211	GLA	1.01368e-05	0.621321
RDH11	0.000477189	1.0208	LSM10	1.48056e-05	0.621016
PODXL2	0.000143707	1.01963	NFKB2	6.71859e-06	0.619495
CHST14	0.00169587	1.01953	CCM2L	0.000268568	0.618177
RAPGEF4	0.000183384	1.01939	BISPR	2.11105e-05	0.617483
C3orf18	0.00170445	1.01885	BUB1B	0.00108229	0.617427
HSP90AB3P	0.00028282	1.01848	MAN2B1	0.00035268	0.616055
JAM3	0.000262826	1.01803	ISY1-RAB43 /// RAB43	1.15614e-05	0.614977
CD320	0.00194779	1.01802	MST1R	2.00063e-05	0.614659
TAF6	9.49838e-05	1.01715	LOC285628	0.000683039	0.613893
LDOC1	9.53737e-05	1.01501	ZNF562	0.000106877	0.613769
PIK3R3	0.0013277	1.01467	ZCCHC24	0.000952633	0.613501
ICA1	0.000702942	1.01415	PNMA1	0.000100154	0.61341
SPG20	0.000122887	1.01353	AQP3	1.66445e-07	0.613231
EPM2AIP1	0.000318977	1.01337	AKR1A1	3.99478e-10	0.612955
MACF1	0.00733439	1.01251	P4HA1	0.000117096	0.612812
SEMA4F	0.00107021	1.01167	ERO1B	2.23907e-05	0.612465
SMPD4	2.97068e-05	1.01154	MAP2K1	1.90878e-05	0.611758
HSPC152	0.000408044	1.01137	FZD4	1.01652e-06	0.61175
GDAP1	3.6007e-05	1.01106	MIF	0.000102474	0.611093
DSTYK	6.73288e-07	1.00968	E2F6	0.00051329	0.610739
BCLAF1	0.00192845	1.00917	PLK1	5.64811e-05	0.610041
LRFN3	0.000448876	1.00799	CDK2AP1	3.73539e-06	0.609754
DCAKD	6.06031e-05	1.00788	EGFL7	3.19297e-05	0.609476
DND1	0.0025984	1.0073	ATL3	0.000783014	0.609128
CBR3	0.000350593	1.0069	EEF1E1	0.000817108	0.608461
ZBTB46	1.57194e-05	1.00687	CFLAR	8.56718e-05	0.607852
TMEM170B	1.58782e-05	1.00635	RBP7	0.000252951	0.606769
CCDC23	0.000300553	1.00495	KCNK6	4.54418e-05	0.6067
C6orf182	0.00352826	1.0045	MSL3	1.21884e-05	0.606064
CXorf50	0.000116305	1.00441	XAF1	0.000766467	0.605967
RBM10	8.41518e-06	1.00425	ANXA2P2	3.4746e-09	0.605915
D2HGDH	0.00215634	1.00397	IFRD2	3.22695e-06	0.605333
KIAA1217	0.00357681	1.00238	B3GALT6	1.4124e-05	0.60522
C9orf9	2.05809e-05	1.00139	TMEM109	4.22625e-05	0.604237
CPNE7	0.00452834	1.00047	PLBD2	2.9104e-05	0.603265
ANAPC5	9.10727e-05	0.999855	RIT1	0.00159477	0.603095
PPFIA3	0.000878764	0.99899	NEK6	9.10988e-05	0.603079
MYEF2	0.000498737	0.998829	SIRPG	0.000532075	0.603051
AGBL4	0.000359784	0.998168	EIF5B	1.46765e-06	0.603037
ZNF573	0.00195536	0.99791	CCDC86	3.30911e-05	0.602874
PKN1	0.000213091	0.997831	EDEM1	2.46534e-07	0.602239
HOMER2	5.08197e-05	0.997304	DENND1C	0.00120831	0.602062
FLJ23185	0.00224085	0.996724	LOC154761	6.98127e-05	0.601614
KIAA0355	0.000493678	0.995934	PAQR4	4.52016e-08	0.601065
C8orf44	0.000553174	0.995905	SEC22C	0.000125389	0.600714
ETV5	0.00117916	0.994873	GRAMD1A	0.000212314	0.600709
MDP-1	8.30017e-05	0.994734	SPG20	0.000408507	0.600217
CDK5RAP3	0.00592307	0.994293	COQ2	8.0404e-05	0.59991
ACD	2.14313e-05	0.993188	EXT2	1.66714e-05	0.599014
C1orf173	0.00364573	0.993121	GAPLINC	0.000109167	0.598882
FBXO16	0.00117599	0.992231	ATP6V1F	5.82028e-07	0.598576
DCP1B	0.00053988	0.992159	MAP2K3	6.48949e-06	0.598332
SYMPK	9.40594e-05	0.990734	STX11	0.000310067	0.597499
THAP8	4.74425e-06	0.990478	GUK1	5.64817e-07	0.596935
NIN	0.00955994	0.990397	RGS3	0.00104099	0.596435
PTCD1	4.40853e-05	0.989044	RPL39L	0.000397844	0.595713
C19orf68	7.82179e-05	0.988943	ARPC5L	5.18546e-09	0.595017
TSR2	0.00289991	0.987735	CEP19	1.6121e-06	0.594876
YEATS2	0.000157271	0.987563	MMD	0.000782884	0.594234
BCL2L2	5.19391e-05	0.986786	SMOX	5.84496e-06	0.593857
PRR7	0.00481575	0.98562	ST3GAL2	6.49969e-06	0.593648
RAB39B	0.000252409	0.985619	ATOX1	4.55623e-06	0.593224
TMED3	0.000770356	0.985391	PARVG	0.000958378	0.592981
SEPW1	0.000104417	0.98393	PUSL1	2.67924e-07	0.592903
MAP3K4	0.000594495	0.983674	CD80	0.000138383	0.592815
ZNF362	4.59789e-05	0.983062	S100A3	8.50415e-05	0.591853
B9D1	9.87615e-07	0.982914	FZD2	0.000376962	0.591837
SNAPC4	0.00105261	0.982721	SEC24C	3.43498e-07	0.591411
CACNB1	3.23553e-05	0.982344	KIF21B	1.67529e-07	0.591356
C1orf226	0.00953322	0.982099	TSPAN4	2.01704e-06	0.59132
LRP8	0.00172842	0.981953	SRP54	1.64297e-05	0.591141
ARL2	8.41121e-05	0.980762	PGF	0.000299016	0.59114
DYNLT3	0.00421338	0.979319	TMEM39A	1.12492e-05	0.590908
FBXO15	0.000183598	0.978841	TMED3	1.80858e-06	0.590408
PLSCR4	0.00412838	0.978272	TM2D2	8.02446e-07	0.590142
PORCN	4.59776e-06	0.977912	SH2B2	0.000977341	0.589885
RRP1	0.000600947	0.976192	CDCA5	0.00123659	0.589449
ARFGAP1	0.00476068	0.975564	DNAAF5	8.17102e-05	0.589208
FAM71F1	0.000415794	0.97416	PDGFB	0.000115204	0.589151
SMC6	0.000974326	0.973328	PLEKHF1	4.30649e-06	0.588515
NAV3	0.0037758	0.972116	TMTC1	2.07102e-05	0.588475
CYTSA	1.33222e-05	0.971955	FURIN	0.000242844	0.587779
LOC338799	9.99546e-06	0.971657	CDC42EP1	0.000441501	0.587745
LZTS2	0.00394973	0.971282	MBD4	0.00015913	0.587238
ZFYVE21	0.0043158	0.971007	CLEC1A	0.000177147	0.58666
IL6	0.00737017	0.970897	PMM2	6.72733e-06	0.586291
ASRGL1	0.00183778	0.970668	SUSD3	0.000760076	0.586117
2024-03-11	0.0047051	0.970241	TECPR1	0.000133327	0.586031
FLJ41603	7.08877e-06	0.969793	BET1	2.69462e-06	0.585679
EPC2	0.000347232	0.969672	MXRA8	0.000828957	0.585566
C6orf125	0.00157156	0.968954	ATAD1	1.01466e-07	-0.585127
CABIN1	0.00169361	0.968539	TMEM35	0.000166898	-0.585344
CREB3L4	0.000768989	0.96842	LOC102723665	5.73315e-06	-0.585869
PRCP	0.00318213	0.968275	CDKN2AIPNL	0.000229512	-0.585992
RGNEF	0.00105826	0.967242	ZFAND2B	3.91134e-06	-0.586433
CYB5R1	6.01796e-06	0.966323	CSRP2BP	1.5394e-05	-0.586461
ABCA11P	3.55519e-05	0.965613	KLB	6.3123e-05	-0.586873
NT5M	1.53074e-05	0.964736	AGPAT3	3.25477e-06	-0.588037
BTC	0.00134509	0.964639	CMTM4	0.000742148	-0.588314
TEKT5	0.00848333	0.964601	LPAR5	0.000326542	-0.588869
WDR73	4.72271e-05	0.9643	BPHL	0.000309634	-0.589508
ANKS6	0.000556018	0.963576	EDN2	4.48099e-05	-0.589593
APBB3	0.000303074	0.963404	NEO1	0.00053914	-0.589799
BCOR	0.00199154	0.963335	DSPP	0.00182103	-0.590064
NPY1R	0.00562093	0.962877	PPM1A	2.63484e-07	-0.590673
IKBKAP	0.000122566	0.962548	BAD	4.74915e-05	-0.591687
ZC3H10	3.11803e-06	0.961701	TRDMT1	1.66442e-05	-0.591849
NDST3	0.00315108	0.961357	STRBP	1.25986e-07	-0.59191
TMEM42	0.000889754	0.960406	FDX1	1.78454e-06	-0.592364
FUZ	0.000221406	0.960261	PRKACB	6.77934e-05	-0.592624
MAP1LC3A	0.0055868	0.959493	TMEM161B	5.07087e-06	-0.593754
ULK2	0.00204219	0.958743	SNX15	7.52836e-07	-0.593868
THADA	6.06031e-05	0.956552	HIST1H2BD	0.000149535	-0.593868
PPT2	3.22794e-05	0.956525	ATXN7L3B	0.00036469	-0.594268
C7orf27	0.000205543	0.956124	RAP1GAP2	9.98901e-05	-0.594322
BRD8	0.00121097	0.955955	ZNF793-AS1	1.77224e-06	-0.594543
CNPY4	1.90093e-05	0.954581	TMEM168	2.94092e-05	-0.594804
KATNAL1	5.37315e-06	0.954042	DUSP16	1.52792e-09	-0.595425
WDR18	0.000501884	0.953602	PLA2G12A	8.21844e-05	-0.595607
ZNF48	5.22117e-05	0.95346	ZNF738	0.000145923	-0.595908
LOC100128164	0.00123256	0.953396	CDC42SE2	0.00118238	-0.596661
FLJ13197	5.31185e-05	0.952996	TMEM254	0.00036353	-0.596668
DFNB31	0.000360825	0.952475	ID2	0.000569844	-0.596798
MMP16	0.00148129	0.951945	C1orf21	4.92789e-06	-0.597516
POLR3GL	4.51004e-05	0.951942	DR1	0.0013884	-0.597777
C1orf149	0.00150674	0.95024	FUCA1	0.000484662	-0.59829
CYB5R3	0.000253081	0.949672	CEP44	0.000574352	-0.59879
C17orf59	0.000135219	0.949069	APLP2	3.4475e-05	-0.599389
KIAA1984	0.000137961	0.948058	SPR	3.39413e-08	-0.599494
PHF1	0.000122967	0.947997	ZNF813	0.000545365	-0.599971
RSAD1	0.00107493	0.947546	IHH	7.62417e-07	-0.601454
DHX58	0.00235666	0.947301	MAVS	0.000371528	-0.601554
ARHGEF9	0.000593899	0.942779	RCHY1	0.000217179	-0.603236
LRRC34	0.000947009	0.942378	FAM219B	3.61426e-05	-0.604524
RIMS3	0.0022834	0.941825	FAAH	2.49869e-06	-0.60506
DCHS1	1.39085e-05	0.941654	ZNF571	0.000175835	-0.60684
SLC29A4	0.0099619	0.941573	STK38L	1.67599e-05	-0.607267
C1orf86	4.60525e-05	0.93789	SLC36A1	1.11884e-05	-0.607517
FBXO17	7.06332e-06	0.936222	UQCRC2	9.30461e-05	-0.60768
SLC25A12	0.00573484	0.936179	BDKRB1	6.64563e-06	-0.607762
FAM38A	0.00273675	0.934408	LGR6	4.23653e-07	-0.608261
LRP11	0.000264975	0.934203	SPOPL	3.7066e-05	-0.608626
HIGD1B	0.00170036	0.933923	PFN2	0.00114078	-0.608916
GAS2	0.00488361	0.93362	PLEKHB2	2.34488e-07	-0.609045
GNG10	0.000111124	0.933289	CPEB3	5.44808e-05	-0.60964
GRIPAP1	0.000691987	0.933273	CSNK2A1 /// NFE2L2	0.00170437	-0.610494
HSP90AB1	0.0025353	0.93323	CHN2 /// LOC101928168	3.50116e-06	-0.610561
ATP6V1H	6.82051e-05	0.933194	SLC46A1	0.00138524	-0.611189
ZCCHC17	0.000655831	0.932611	ETFB	7.78457e-06	-0.611506
FLJ40142	0.00566205	0.932593	CYP2B7P	1.23766e-05	-0.612921
IRF2BP2	0.000411401	0.931926	LOC285074 /// LOC730268 /// RMND5A	4.88507e-06	-0.613139
BBS4	0.00095561	0.931537	C15orf52	0.00089697	-0.613492
PHF10	0.000706371	0.931442	TOX3	0.00106146	-0.613684
PHPT1	0.000946597	0.930621	ZNF585B	0.00174166	-0.613691
FLJ13769	0.000401814	0.930344	LINC01224	0.00180697	-0.614432
MADD	0.00103688	0.929416	SLU7	7.19702e-05	-0.614439
ALDH1B1	0.0037221	0.928953	IL17RB	0.00102605	-0.614777
MTMR3	0.00030104	0.928392	NAF1	0.00046075	-0.615039
STX2	0.00386702	0.928368	TMEM128	0.000200256	-0.615065
LRP2BP	4.01994e-05	0.927933	TTC22	0.000818499	-0.615222
FLJ43663	0.00316648	0.927741	DNAJC19	2.47583e-06	-0.615534
HDAC4	6.98629e-05	0.927046	ETFA	5.0692e-05	-0.615603
GNA14	0.00215976	0.925889	EPS8	1.69206e-05	-0.616112
LOC201229	2.63992e-05	0.925792	DNAJC11	2.4118e-05	-0.616312
LOC644613	0.00165263	0.925584	KCTD4	0.000141247	-0.616552
ENPP5	0.00223716	0.924791	PDIK1L	0.000608961	-0.617107
LOC100132816	0.000133724	0.924434	TRAF3IP2	0.00017501	-0.617234
CUEDC1	2.03433e-06	0.923265	CBFA2T2	0.000138878	-0.618047
NT5DC2	0.000543424	0.922021	ARRB1	0.000215435	-0.618122
CITED1	0.00193515	0.92197	SOAT1	0.000979261	-0.618334
PHIP	0.00169587	0.921869	ZNF600	0.000123876	-0.619365
ADAMTS6	1.11854e-05	0.919958	OR4D1	0.00017194	-0.619514
ZFP2	1.43109e-05	0.919929	ACOT8	8.13036e-08	-0.620456
CCDC107	9.29049e-06	0.919834	COLCA1	0.000516283	-0.620477
NHEDC2	6.15153e-05	0.919557	TMEM177	0.000228929	-0.620597
SMARCE1	0.000102423	0.918453	LLGL2	7.43747e-05	-0.6214
PDCD2L	0.000337433	0.918319	SLC39A4	0.000314677	-0.622058
BNIP3L	0.000124793	0.918203	LOC101927008 /// LOC101928092	1.34534e-05	-0.62287
PTPRT	0.00555944	0.917908	UBE2K	0.000396676	-0.623893
MECP2	0.00109986	0.915782	MRPL34	5.40823e-07	-0.624306
MTMR15	0.000354858	0.913141	HOXA11-AS	6.91675e-05	-0.624412
CUL4B	8.40382e-05	0.913092	USP54	1.23029e-05	-0.624641
PPP3CB	0.000261763	0.912721	PCDH19	2.20091e-05	-0.62504
UNC45A	8.41518e-06	0.91257	TRANK1	0.000119046	-0.625129
RABAC1	0.000151649	0.911199	COX5B	4.31398e-06	-0.626306
LOC643669	0.0013571	0.909982	TMEM14B	0.000585893	-0.627745
MAPK14	0.000147136	0.90897	C22orf39	6.37109e-05	-0.62798
ARL8A	4.09701e-05	0.908311	ZBED5-AS1	2.37931e-06	-0.628139
CHID1	2.64573e-05	0.90713	CCDC115	1.44848e-05	-0.628241
TTC3	0.000211878	0.906859	PGM1	2.02407e-06	-0.628547
PPRC1	0.000881569	0.906783	ERMP1	1.73744e-05	-0.631583
FNIP2	0.00692287	0.906744	KDF1	7.31032e-06	-0.632203
CTDSPL	0.000274048	0.906231	FAM122B	4.63073e-05	-0.632254
RAP1GAP	7.99448e-05	0.904726	TMEM94	4.52298e-07	-0.633774
JMJD7-PLA2G4B	0.00266683	0.904641	ECI1	1.99382e-05	-0.633966
KCNB2	0.0035879	0.903438	ZYG11B	4.62096e-05	-0.634035
LOC153811	0.00232175	0.903065	PLSCR4	0.00187976	-0.63411
RNPS1	0.0033455	0.902635	TMEM72	2.23468e-05	-0.634435
FMC1	0.000103707	0.902603	SLC39A2	0.00017232	-0.635302
PTPRA	4.80167e-05	0.902483	TTC39B	0.000962855	-0.636912
FKBP2	0.000502092	0.901191	EPB41L4A-AS1	4.5663e-05	-0.637367
CTBP2	0.000106351	0.900613	LINC00955	0.00118159	-0.638743
AGPAT6	0.0058706	0.900479	CHN2	1.29942e-06	-0.639791
FDX1L	0.000155438	0.900476	ZNF703	3.89701e-05	-0.641525
POMT2	0.00145306	0.900361	C15orf40	0.000107101	-0.642789
RPAIN	0.000129284	0.899721	NVL	0.000253781	-0.642933
ZNF428	4.59776e-06	0.899694	RARA	0.000714891	-0.642978
LMX1A	4.454e-05	0.899515	GGT6	0.00100891	-0.643216
LOC100128760	0.000837978	0.899365	DHRS12	3.41447e-05	-0.643342
PARP6	0.00142742	0.898745	CCNB1IP1	7.09022e-05	-0.643475
PARD6A	0.000264271	0.896921	GLTP	0.00054822	-0.643715
C9orf142	2.93887e-05	0.896656	ZBTB26	1.96789e-05	-0.643896
LRRN2	0.00412747	0.89516	VWA8	1.04501e-06	-0.645014
C16orf35	0.000110672	0.89489	RCOR3	7.05684e-05	-0.645833
KIAA0329	1.81279e-05	0.894583	NASP	0.00170769	-0.646145
NKAIN1	0.00569597	0.893739	CDK3 /// TEN1-CDK3	5.11227e-06	-0.646571
LOC728875	0.0032808	0.89199	MOAP1	5.84465e-05	-0.647093
MYCBP2	0.00992197	0.891628	ACOT4	0.00126621	-0.647384
CLTCL1	4.98077e-06	0.890484	GJB1	0.000180894	-0.64965
OVCA2	1.83316e-05	0.890412	PGRMC2	0.00025584	-0.649797
GHR	0.000278603	0.889506	ETHE1	6.04091e-06	-0.65044
RAB11FIP3	0.00119831	0.888648	PTGR2	0.000779368	-0.651287
ZNF264	4.9366e-06	0.888281	ZADH2	9.84464e-05	-0.651439
TTC23L	0.00117704	0.88786	SORBS3	9.3537e-05	-0.651516
PACRG	0.00167069	0.887545	MED30	0.000133906	-0.652034
ZNF25	4.56308e-05	0.885712	ARHGAP12	2.53003e-05	-0.65316
PCYOX1L	0.00673795	0.885191	LRRC10B	0.000640294	-0.654602
LRRC37A3	1.37351e-05	0.884691	MBNL1-AS1	3.03675e-05	-0.65499
ST5	0.000912354	0.883231	LINC00511 /// LINC00673	0.00107311	-0.655011
PRR12	3.86263e-05	0.88255	ASF1A	3.74939e-05	-0.655193
FLJ23569	0.0001088	0.882542	RNF11	4.15143e-06	-0.655699
PLA2G6	6.67967e-05	0.882316	DTX4	9.92477e-07	-0.656065
CSNK1E	2.36137e-05	0.881924	HINFP	9.45707e-08	-0.657237
RDX	0.00348099	0.881565	GCNT1	0.000686438	-0.657546
FOXP1	0.000509499	0.880199	CMTR2	0.0018799	-0.65792
KIAA0586	0.000204527	0.879845	KLHL34	0.00113057	-0.658135
MRPL33	0.000828561	0.879496	NAT8 /// NAT8B	8.28451e-07	-0.658207
PPP1R3E	0.000601047	0.879455	PYROXD1	5.00442e-05	-0.658365
LOC100130776	3.54952e-05	0.879043	PAIP2B	7.81543e-07	-0.659407
TMEM101	3.21238e-05	0.878732	ZNF439	0.00016503	-0.660438
RGS17	0.00764052	0.877974	GLOD5	0.000260616	-0.661043
CACNA1D	0.00930139	0.877645	LOC105371432	0.00143872	-0.661256
OR4D2	0.00173204	0.87764	ACADSB	0.00186137	-0.66168
STK32C	1.63054e-05	0.875717	CENPV	2.2866e-05	-0.661717
SDR39U1	3.16779e-06	0.87541	TMEM251	6.43075e-06	-0.662262
MAP1A	1.78931e-05	0.874904	MAST2	3.10618e-07	-0.662321
EVC	6.28995e-05	0.874762	BLOC1S1-RDH5 /// RDH5	2.86957e-06	-0.662489
LOC401588	0.000558182	0.874591	FHDC1	7.9062e-06	-0.662562
CDK2AP1	0.000308824	0.874042	LINC00526	7.9818e-05	-0.662604
KHDRBS2	0.00225722	0.873226	ABCA5	0.000404349	-0.663463
CBLN4	0.00183019	0.873224	ATG14	5.1409e-05	-0.663609
CDK4	0.00283432	0.873208	YBX2	0.000274495	-0.664335
RAB6B	0.00339306	0.872982	ANKRD27	1.00881e-06	-0.665072
ORC6L	0.00950371	0.87263	ACSL5	2.45337e-06	-0.665419
PARVB	0.00137923	0.872262	GNPTAB	0.000142831	-0.665472
TTYH2	0.00408182	0.872165	SCN9A	1.15416e-06	-0.665736
MTCH1	7.06152e-05	0.87212	ZNRF2	0.000208892	-0.666214
TMEM108	0.000690308	0.871815	FRYL	0.00170302	-0.666901
ADRB2	0.00818639	0.871792	PRKAB2	0.00110628	-0.667563
TRMT61A	3.6261e-05	0.871021	RAD52	0.000288485	-0.667926
C22orf40	0.000181752	0.870678	MPND	1.18618e-05	-0.668596
PON1	0.00955994	0.870566	HOXA2	3.95073e-08	-0.669115
DAGLA	0.000890553	0.870043	CTH	8.96664e-05	-0.669513
KCNA4	0.00981934	0.869139	DHFRL1	0.000307244	-0.669687
N4BP2L1	0.00265331	0.868507	ARFIP1	0.00140872	-0.671909
ARSJ	0.00424014	0.868476	MPV17L	0.000116726	-0.67252
SNRNP70	0.000609495	0.867355	CPNE2	6.69124e-05	-0.674326
IRF2BP1	0.000493241	0.867186	CRYBA2	0.0011222	-0.675589
KIAA1908	0.00245865	0.866745	PPIP5K2	0.00105496	-0.676282
RERG	0.000872548	0.866546	LOC102724112 /// PYM1	0.000221452	-0.676367
MYO9A	0.000157282	0.866249	ZMAT3	3.33914e-05	-0.677331
TBC1D1	0.00134197	0.86544	TRPM4	2.65796e-05	-0.678228
FAM20C	0.00632736	0.865281	PRR26	1.08639e-06	-0.678573
CTNNBIP1	0.000154382	0.864411	LCMT1	3.50389e-08	-0.680127
MRPL38	0.000947656	0.864263	FAM200B	0.000111626	-0.680364
RNH1	2.16684e-05	0.863729	NNT	0.000219331	-0.681531
LOC402360	0.00290014	0.863023	TMOD1 /// TSTD2	0.0016927	-0.682609
LOC440350	1.92564e-06	0.862117	TMEM183A /// TMEM183B	0.000210069	-0.683633
TRAP1	0.00161594	0.861903	TMEM131	1.39051e-06	-0.684507
LOC149134	0.00747626	0.861515	TMEM69	0.000138305	-0.685342
HLCS	0.000416949	0.860668	PRDX5	0.000325558	-0.685395
HCG18	0.00152094	0.860086	TPRG1L	5.15924e-10	-0.686128
LASS4	0.0015875	0.858714	TMEM141	2.32663e-05	-0.686649
SLC16A11	7.72206e-05	0.857834	WLS	0.00013676	-0.68701
C12orf23	0.00213474	0.857806	ACVR1B	0.000206433	-0.687402
ZNF10	3.23553e-05	0.857687	ACOT13	7.60162e-06	-0.687757
HSD17B14	0.000265871	0.856249	PKP2	0.000909546	-0.688177
HDAC10	0.00607185	0.85452	NEU1	3.15107e-05	-0.688405
BGN	0.00193578	0.853153	SLC4A4	0.000293631	-0.688749
TRIM68	0.00123118	0.85204	C1orf106	1.96528e-05	-0.68957
GAA	0.000460097	0.851952	SLC35A3	0.000525041	-0.689826
PRMT6	0.00552013	0.851634	ZNF252P	0.00132836	-0.689905
IPO5	0.000409219	0.851608	CYP2J2	2.59135e-05	-0.689957
TMSB15B	2.44731e-05	0.851248	FBXO33	0.000552191	-0.690701
KIAA0182	0.00210373	0.851208	HMGN2P46	5.57268e-05	-0.690708
SPIN2B	4.07511e-05	0.850953	GAL3ST1	2.08677e-05	-0.69389
GLT8D4	0.00561344	0.850856	BEX4	0.00178859	-0.694094
LYPD5	0.000123944	0.84986	CUL3	0.000768971	-0.694829
PKD2	0.000401175	0.849405	C19orf33	9.06127e-06	-0.696509
RUSC2	0.000598955	0.849175	NUDT16P1	0.000191857	-0.697352
AMZ2	2.81528e-05	0.847953	NAGS	0.000175272	-0.698027
RFPL1	0.000317132	0.847697	MATR3	0.00140532	-0.698087
NCDN	0.00144599	0.84753	ARHGEF37	6.77611e-05	-0.698413
CAMSAP1L1	0.00023542	0.847219	ATP2B1	0.000641702	-0.69915
AKAP8L	0.000158195	0.847093	FOXD2	3.66274e-07	-0.700042
ZNF22	0.00960501	0.846801	PACSIN2	2.49336e-05	-0.700168
AGTR1	0.00238262	0.846186	ARHGAP18	0.00117819	-0.701271
MGC3032	8.44523e-05	0.844698	KIAA1804	8.09359e-05	-0.701508
KIFC2	0.00381383	0.842711	ACOT11	5.47064e-05	-0.701684
C17orf80	0.00159981	0.842607	SHD	1.269e-06	-0.702583
ZNF148	0.000519455	0.842543	MINPP1	0.00120517	-0.702689
ACBD6	0.000484928	0.841872	DENND2A	5.41529e-05	-0.703126
ANKRD13B	0.000256856	0.841805	DDAH1	0.00153081	-0.703308
C5orf26	0.00795285	0.84161	LOC153546	0.000115926	-0.703746
SIL1	0.0058091	0.841101	NELL2	3.9278e-05	-0.703949
ARL6IP4	0.000697983	0.840929	C9orf152	0.000340513	-0.704177
ZNF415	3.6653e-07	0.840695	F7	9.31227e-05	-0.705121
CIB4	0.00268399	0.84026	PCK2	6.24216e-06	-0.705161
CDO1	0.00550587	0.83938	TOB1	0.000587176	-0.707054
FKBP7	0.00190136	0.839074	ASAP3	0.000198368	-0.707268
ZNF483	5.15456e-06	0.837584	MYL5	7.90058e-06	-0.707518
ANKRD17	0.00156551	0.837265	GLS	0.000163313	-0.708614
LOC100131707	0.0019726	0.836878	H2AFJ	0.000308102	-0.709326
DMAP1	0.00153878	0.835936	LOC101928881	1.24531e-06	-0.710069
ABHD10	0.00318136	0.835296	CAMK2D	0.000421158	-0.710554
SAFB2	0.0032732	0.835269	ILF3-AS1	0.000179434	-0.711029
RNF145	0.00488515	0.834548	SMIM6	0.000355401	-0.711398
ABCA2	6.57151e-05	0.833667	SESN1	2.54596e-05	-0.711719
TTC32	0.00941385	0.833353	CD9	3.31021e-06	-0.71339
NOVA1	6.51498e-05	0.83289	PLEKHH1	0.000513149	-0.713717
HEXDC	0.00656392	0.832622	MYLIP	1.80583e-06	-0.714648
SYN1	0.00117612	0.831633	LOC105378753	4.23833e-07	-0.714955
KCNG3	0.0025889	0.831479	LOC105374366	0.000172268	-0.715683
LOC388630	0.00931238	0.830434	MEST	3.10135e-05	-0.716014
ERCC3	5.9737e-05	0.830099	NBEAL1	0.000659604	-0.71611
LOC254128	0.00221449	0.829112	TMEM87B	0.000266529	-0.716472
GNB5	0.000481291	0.827023	CRYL1	0.000653446	-0.717455
C12orf24	6.84866e-05	0.826644	CROCCP2 /// LOC105369253	5.16771e-05	-0.717883
C17orf101	0.000269805	0.826303	PIK3R1	0.000397922	-0.718014
PUF60	0.000183174	0.825597	RBP2	0.000138126	-0.718485
AMT	0.000166245	0.825515	KCTD9	0.000271784	-0.718488
TNNC1	0.00239038	0.825255	ZNF112	0.00149262	-0.719236
C6orf159	0.000196834	0.824583	MARVELD3	0.000238006	-0.720174
WNK1	0.00047777	0.824224	FRMD1	1.79916e-05	-0.720216
CHD3	2.15788e-05	0.824139	FAM162A	4.85377e-07	-0.720298
PILRA	0.00731936	0.824028	FAM195A /// LOC100287175	1.06925e-05	-0.720333
INPP5F	0.00115116	0.823832	PM20D2	0.000205465	-0.721067
CAMLG	0.000780313	0.823615	THAP9-AS1	0.00086008	-0.722264
GLT8D2	0.00740106	0.823487	CLDN3	6.75768e-05	-0.722644
HAGHL	3.75961e-05	0.822939	CETN3	0.000582156	-0.723076
NPEPL1	0.00183597	0.822923	C7orf73	0.000182263	-0.72361
BRF1	0.00441403	0.822721	PDE5A	1.68578e-05	-0.724159
ZMYM4	7.21703e-06	0.822584	CCNG1	4.5056e-08	-0.725504
DFNB59	3.89961e-05	0.822108	PPP1R36	6.34725e-05	-0.726646
PM20D2	0.00441188	0.82161	NMNAT3	2.4899e-08	-0.726675
SGEF	0.00474239	0.821479	NDRG1	0.00172885	-0.726893
PSMD1	0.00544106	0.821388	RWDD3	0.000213276	-0.727629
BBS9	0.000187418	0.820888	SLC30A1	8.60207e-06	-0.728141
B4GALT2	0.00101824	0.820811	LRRC28	0.000932772	-0.728456
KIAA0528	5.0013e-05	0.82043	ECH1	1.72332e-10	-0.72857
HTT	0.000109077	0.819198	FBXL3	3.77148e-10	-0.731023
RBM5	0.00030685	0.818991	MICU2	0.000522603	-0.731644
REXO2	0.00523291	0.818295	RAB6B	0.00122032	-0.732176
PDE4C	0.00593593	0.818076	CHAD	3.1488e-06	-0.732833
AP1G2	0.000604949	0.817798	SLC22A18AS	0.000667457	-0.733103
RAI14	0.000977072	0.816588	ACVR2A	1.6436e-07	-0.733207
SNX27	0.00010433	0.816442	MST1	0.00133575	-0.733496
PLD6	1.43074e-05	0.814617	LRRC57	4.63056e-05	-0.734755
C7orf40	0.00321308	0.814364	TM4SF5	6.70418e-06	-0.734833
MAB21L2	0.00446649	0.813649	CDX2	0.000120787	-0.735719
SPIRE1	0.000110933	0.812915	TMEM192	6.84104e-05	-0.736939
	0.00356642	0.812898	ABHD3	4.35784e-07	-0.73773
SHROOM2	0.000231954	0.811269	GPA33	0.000109518	-0.737814
MBD6	0.00619048	0.81113	TSPAN6	0.00131132	-0.737841
VCX3A	0.00155109	0.810495	NBPF10 /// NBPF11 /// NBPF14 /// NBPF15 /// NBPF19 /// NBPF20 /// NBPF25P /// NBPF26 /// NBPF8	3.2166e-07	-0.738411
C1QTNF3	0.000793297	0.810331	FAM101A /// ZNF664-FAM101A	2.4404e-05	-0.738602
hCG_1818231	0.00417245	0.810125	ATP9A	1.89562e-05	-0.739348
CRIM1	0.00127922	0.808948	TXNIP	7.13726e-05	-0.740261
RORA	0.00201604	0.808812	UBL3	1.31388e-07	-0.740528
HSD17B1	5.34538e-05	0.808732	RAB4A	2.8176e-07	-0.741699
TRMU	0.000181732	0.808725	MPP5	0.000281592	-0.742027
CUGBP2	0.00257994	0.808259	IMPA2	2.83447e-06	-0.742713
WDR25	0.00123662	0.806678	TMEM120A	1.19801e-05	-0.742931
POMT1	0.00171749	0.805988	INSR	0.00168768	-0.742963
SGCD	0.00325101	0.80585	PROM2	7.55414e-05	-0.743173
EPB49	0.000753848	0.805518	SERF1A /// SERF1B	5.52397e-05	-0.745841
ATXN7L2	0.00137805	0.805025	TTPA	1.55267e-06	-0.746951
ZNF83	0.00289329	0.804113	RRM2B	8.0135e-06	-0.746964
NOC2L	0.00188052	0.802101	C2orf82	0.000164766	-0.748149
GRIK5	8.57978e-05	0.802013	WDSUB1	1.01811e-05	-0.748981
LFNG	0.00592307	0.801907	PLEKHF2	0.000463899	-0.749015
RP11-529I10.4	0.000297841	0.80124	LRRCC1	4.81998e-05	-0.749245
ERC1	2.57293e-05	0.800953	DSP	0.000375379	-0.74952
EXOC3	0.00333564	0.800072	INPP5A	0.000691643	-0.750531
ATP6V0A1	0.00340757	0.799845	LINC00959	6.68716e-05	-0.751421
SLC2A11	0.00454844	0.799727	NWD2	0.000155495	-0.751473
ALDH1A2	0.00099775	0.798931	ZNF675	2.83316e-07	-0.752869
SPA17	0.000360186	0.798529	BCAR3	4.52113e-05	-0.754078
MRPL41	0.00137456	0.798435	LOC285812	0.000164729	-0.754122
ZFAND5	0.00821049	0.797759	TBL1XR1	0.00014024	-0.754451
ALS2CR4	7.99448e-05	0.797729	UGP2	2.80423e-05	-0.754895
FGFR1	3.09625e-06	0.79766	GAL3ST4	2.81871e-08	-0.757216
TMEM44	0.000968851	0.797622	TICAM1	0.00067304	-0.75736
KIAA0240	0.000484461	0.797323	GUCY2C	7.85748e-06	-0.758099
NME7	0.00128727	0.797266	PIP5K1B	7.82303e-05	-0.758617
SF3B2	4.87197e-05	0.796617	C5orf63	1.04352e-05	-0.758748
CHST12	0.00320913	0.795672	SLC25A43	0.000269673	-0.760028
UAP1L1	0.000426664	0.794991	MYO15B	8.22828e-06	-0.760176
CLASP2	0.00102299	0.794502	ZNF415	0.000965605	-0.760688
CCNI	9.35924e-05	0.794235	MGAT4B	1.47755e-07	-0.761065
CRTC2	0.00138833	0.793512	CCDC64B	0.000103349	-0.761335
TTC28	0.000527603	0.793295	DYRK2	9.03377e-05	-0.76362
HOOK3	0.0028146	0.793197	EPHX1	9.56619e-05	-0.763837
MRPS21	6.66562e-05	0.792235	EEF2K /// LOC101930123	0.000154462	-0.765734
ZNF322A	0.000939344	0.791105	HIST1H1C	7.41372e-05	-0.765747
FBXL15	0.000786817	0.790127	C11orf71	3.73751e-05	-0.766102
SPTBN4	0.000269525	0.789304	ANKS4B	0.000374844	-0.767556
PCDHB12	3.37975e-06	0.789137	NAT2	0.00034799	-0.76758
SLC25A14	9.17754e-05	0.788739	XPNPEP2	0.00073311	-0.767738
C8orf83	0.000475832	0.788334	ANO5	0.000372541	-0.7683
DIS3L	3.65671e-05	0.788325	APBA1 /// LOC101929802	6.20969e-05	-0.768363
TMEM180	0.00384323	0.788134	ELL3	2.62531e-08	-0.769065
PRR11	0.00485172	0.78789	CPT2	4.31338e-06	-0.769154
ADCYAP1	0.00855498	0.787867	AGL	0.000128873	-0.770726
DDB2	0.00175621	0.786747	CHCHD10	1.02149e-07	-0.771146
FAM174A	0.000196834	0.785916	IFT74	0.000970633	-0.771331
ALB	0.00992197	0.785897	RGMB	0.00162603	-0.771644
FNDC5	0.00971119	0.785836	MPST	5.52056e-08	-0.771721
PAK3	0.00305444	0.785615	ATF1	0.000845261	-0.771926
AKAP6	0.00153333	0.7852	TGFA	2.35628e-05	-0.772031
TSPAN5	0.00528174	0.785021	RIMKLA	9.53036e-05	-0.774147
DLG2	0.00446936	0.784495	SULT1B1	7.435e-05	-0.774828
EIF2C3	0.00326963	0.783816	NDRG2	3.04288e-06	-0.774986
POU2F1	0.00133259	0.783427	LOC105372392	3.56787e-07	-0.776523
R3HCC1	1.15465e-05	0.783273	LGR4	0.000385023	-0.776547
CETN2	0.00292292	0.783255	SPRED2	1.13951e-05	-0.776604
BBS1	0.000230679	0.782975	LOC100506548 /// RPL37	5.27178e-07	-0.777176
PTRF	0.00722339	0.78191	RBKS	4.12924e-07	-0.777686
BCL9	0.00141515	0.781774	NFS1	5.30666e-05	-0.778467
PMF1	0.000828561	0.781628	TMC4	2.10574e-06	-0.77886
NXT1	0.00969843	0.781197	HSPB1	9.90961e-05	-0.779218
LOC151878	0.000603594	0.780512	PTP4A1	0.00134522	-0.779595
SNAP47	1.90093e-05	0.780167	HOXB9	0.0002369	-0.781238
TSC1	0.0050552	0.779876	RIPK4	0.000288303	-0.781757
CSRNP2	0.000183065	0.77969	SPINK2	0.000199907	-0.783084
BAG1	0.00892162	0.778696	ACSS2	5.42147e-05	-0.78491
EZH1	2.21215e-06	0.778584	ERBB2IP	2.02694e-07	-0.785692
LOC399959	0.00684817	0.778039	ACOX2	4.81186e-07	-0.785693
VCX	0.00150226	0.777879	RPL31	8.53175e-05	-0.786233
GARNL1	0.00221449	0.776483	ABRACL	0.000115416	-0.786454
H2AFJ	0.00896138	0.775391	PAIP1	3.21256e-05	-0.786932
DEAF1	0.000115083	0.774585	CHKA	4.3148e-06	-0.787204
LOC730392	0.00250652	0.773875	MKNK2	8.62402e-09	-0.787691
FLJ39632	0.00110597	0.773569	C14orf142	0.000129173	-0.787841
GPC2	0.00238262	0.772296	RNASE1	8.39161e-05	-0.78992
PARK7	0.0019726	0.772061	RNF138	3.9816e-08	-0.790403
LOC642413	0.00454844	0.771852	ZNF320	0.000757801	-0.790989
ZNF777	0.000219609	0.771774	TST	7.52654e-06	-0.794577
SAFB	0.00165263	0.771572	ACSM3	0.000623698	-0.79613
R3HDM1	0.00028925	0.771374	MRPS25	9.48935e-07	-0.796184
SAMD14	0.000570606	0.771111	SPTBN1	0.00114123	-0.797197
ABCB4	2.87452e-05	0.770601	ENPP5	0.000754557	-0.797289
DKFZp781M2440	0.00598237	0.770479	BCL2L15	0.000772717	-0.797949
ZNF409	0.00209455	0.769775	MGLL	2.1641e-06	-0.798385
POU6F1	0.0030149	0.769636	ADCY6	8.13842e-06	-0.800401
GYG2	0.00686504	0.769586	BDH2	1.85477e-05	-0.800745
KHSRP	0.00088355	0.769535	KBTBD11	2.12039e-05	-0.801102
MTF1	0.00170036	0.769467	CFTR	1.12353e-06	-0.801721
FAM89B	0.000382597	0.769365	GDE1	9.5694e-06	-0.803415
UROD	5.37315e-06	0.769338	PLCD3	5.59965e-06	-0.804509
NRG2	0.00727236	0.769309	TMEM63C	9.28089e-08	-0.804964
FXYD4	0.00120062	0.768608	HEATR5A	0.000112906	-0.805424
WDR22	0.000327299	0.768573	RSBN1	7.39408e-06	-0.805538
ILF2	0.00271844	0.768449	MKRN1	2.39551e-09	-0.805793
VSTM2A	0.00450682	0.768287	MAX	3.43399e-07	-0.806012
ENOX1	9.16238e-05	0.768219	LAMTOR4	3.48553e-07	-0.807334
TMEM199	0.00453434	0.768171	ZNF823	0.000167057	-0.809449
CHD4	0.000946503	0.767988	KRT12	0.000487844	-0.811173
FLOT1	0.000247458	0.767655	SCARB2	9.06849e-06	-0.811275
LOC728853	2.52206e-05	0.767636	ID3	0.00084774	-0.811386
KIAA0495	0.000566423	0.767352	CNST	4.9423e-05	-0.811797
RTN3	0.000502092	0.767192	2024-03-08	8.51835e-07	-0.811874
TSP50	0.00937091	0.766118	SPINT1	3.62029e-06	-0.811935
OTUD5	3.74164e-05	0.76601	RRN3	2.30123e-05	-0.81198
PHF21A	4.60525e-05	0.765933	ALPI	3.74303e-05	-0.813123
MTERFD3	0.000495881	0.764159	CD2AP	2.52131e-07	-0.813387
PMVK	0.0067561	0.763764	LOC102723864	6.46261e-05	-0.814969
ZNF32	3.80094e-05	0.763512	STAP2	9.99414e-05	-0.815991
ZNF512	0.00157929	0.762818	XCL1 /// XCL2	0.00146809	-0.816198
FOXN3	0.000285269	0.762806	IQGAP2	5.3277e-05	-0.816229
NPR1	0.000265715	0.762749	ARSD	3.30297e-05	-0.816561
SSB	0.00185125	0.762729	ARHGAP5	0.00188484	-0.817082
CECR4	0.000371767	0.762715	ALAD	2.51836e-09	-0.8179
SAPS2	0.00310868	0.762574	CROT	3.36138e-05	-0.820144
DVL2	3.76516e-05	0.762074	CNNM4	1.21453e-05	-0.821551
ZNF542	0.000259815	0.760942	MUT	0.000338609	-0.821792
LOC100132439	0.00107751	0.760692	SULT1A1	0.000121461	-0.823416
MYH10	0.000714051	0.760544	IP6K2	6.78882e-08	-0.828612
INPPL1	0.00562333	0.759715	IL6R	0.000811698	-0.828761
MORC2	0.000320111	0.758632	ZNF655	8.02112e-06	-0.829927
TMEM80	0.00805538	0.75732	LOC101060400	0.000413381	-0.830178
C1orf190	0.000299711	0.757018	GGH	0.000517021	-0.830365
C9orf5	0.00846799	0.754979	PDE8A	7.58196e-06	-0.830434
SOX12	0.000560951	0.754881	NAP1L2	1.95354e-05	-0.833173
FBXO10	0.0078679	0.752694	ZNF518A	0.000768543	-0.83346
LONP1	0.000993614	0.75256	SORL1	9.98262e-06	-0.83377
KRI1	0.00408011	0.752029	C9orf24	1.90115e-06	-0.833785
IRAK1BP1	2.38063e-05	0.751868	EIF4E3	2.05027e-05	-0.836306
GNB3	7.78481e-05	0.751271	TFCP2L1	6.38497e-06	-0.837927
C1orf97	0.00198083	0.750488	SLC25A20	1.98598e-05	-0.838898
TMEM88	0.0019026	0.750407	SDHD	1.20955e-05	-0.839596
ILK	0.00674018	0.750356	KIAA1715	7.66783e-05	-0.839919
CNTD2	0.00422175	0.7503	MT1HL1	0.000316917	-0.840189
MYT1L	0.00456204	0.750174	RNF5 /// RNF5P1	2.73387e-09	-0.84029
FAM50A	0.00181201	0.747692	KLHL13	2.46554e-05	-0.841859
CIP29	9.87077e-05	0.747362	CCNJL	6.91494e-06	-0.843081
DLG5	0.00524958	0.747203	RIOK3	9.49163e-05	-0.843675
YLPM1	0.000834475	0.746813	ZNF43	2.19907e-08	-0.846777
DDX5	0.00753041	0.746482	ZBTB7C	5.06851e-06	-0.847036
FBXL4	0.00732441	0.746372	BMP5	0.000296395	-0.847722
SKP1	0.000126583	0.746194	LOC102723919 /// LRIG2	0.00168013	-0.848227
VPS45	0.00339498	0.746159	FAHD1	0.000636755	-0.848451
RABL2A	8.2571e-05	0.745944	SLCO4C1	9.71427e-07	-0.850373
LRRC61	0.000477032	0.745829	LIAS	0.000164421	-0.854966
GPR19	0.00625457	0.745492	TMEM261	2.59143e-05	-0.855398
DHX30	0.000122967	0.745323	TUFT1	2.12088e-05	-0.857412
PWWP2B	0.00856148	0.744963	ABCC6 /// ABCC6P1 /// ABCC6P2 /// LOC105369239	4.25006e-05	-0.858679
GRAMD1A	3.67518e-05	0.744798	LOC105376948 /// SSUH2	0.000231679	-0.861293
BTBD16	0.00303551	0.743493	CHST13	2.58359e-05	-0.861478
JMJD8	1.3058e-05	0.7433	CDHR5	0.00023304	-0.861718
DDX17	0.00757956	0.74321	ZNF718	0.000744811	-0.861733
GABARAPL2	0.00396317	0.741478	HADHA	2.11924e-05	-0.862315
C6orf168	0.00196797	0.74145	CES3	4.02791e-05	-0.862522
PTPDC1	4.27013e-05	0.740943	AMT	6.23255e-09	-0.863051
KGFLP1	0.00619753	0.740567	BTNL3	1.91911e-05	-0.86309
PLD3	3.19398e-05	0.73923	GBAS	1.79177e-07	-0.863137
C1orf123	0.000104275	0.737968	NRSN2-AS1	0.000309148	-0.86338
TMEM150	0.000784568	0.737412	SMIM2-AS1	0.000139407	-0.8634
COPS6	0.000493678	0.734754	ZNF217	1.81045e-05	-0.863873
RNASEN	0.000410644	0.732277	PGRMC1	6.83385e-07	-0.867331
INPP5K	0.000110696	0.732185	AQP7	9.19982e-10	-0.867857
SEPN1	0.000134913	0.731875	ADCY9	2.20991e-06	-0.868941
VPS37D	0.000308597	0.731237	SULT1A2	1.72584e-05	-0.869207
DOHH	0.00170113	0.731166	HCCS	1.11226e-06	-0.870328
LOC728323	0.00938194	0.730999	C9orf40	4.55706e-06	-0.8706
GRP	0.00436028	0.730568	CASP6	0.000255429	-0.872229
DDX10	0.00494735	0.730326	ABAT	2.38519e-06	-0.872938
SPRYD4	0.000914559	0.730167	SLC16A5	9.61678e-05	-0.87397
PHF13	4.35148e-05	0.730084	CHMP1B	1.07882e-05	-0.874174
DDX50	0.000956322	0.729983	TSTD1	1.41584e-07	-0.874401
KIAA0754	4.47405e-05	0.729682	LRP12	0.00184574	-0.876857
GCSH	0.00493653	0.729463	CHMP5	0.000284158	-0.877076
LOC91431	0.0037221	0.728555	NRARP	5.47722e-06	-0.878001
LRRC37B	0.00126993	0.728436	PRKCI	0.000137473	-0.880198
STUB1	0.00193578	0.726626	MOSPD1	3.80158e-05	-0.881569
TTLL7	0.000488216	0.725609	OAF	3.51247e-07	-0.886106
PGM2L1	0.000947808	0.724757	TLE2	7.02072e-06	-0.887934
KIF27	0.000405806	0.72465	PAQR8	6.98725e-05	-0.888433
NDUFS5	0.00303551	0.724206	MAPKAPK5-AS1	3.55767e-07	-0.888786
PRX	0.00291806	0.724124	CBS /// CBSL	0.0007702	-0.889381
TARDBP	0.000522486	0.72347	GDPD2	9.88638e-06	-0.890629
CROP	0.00355033	0.723412	XYLT1	5.51435e-06	-0.89212
GGA1	0.00275076	0.723258	SYTL2	3.72265e-05	-0.892707
HEXIM2	0.00943846	0.723199	NRIP1	9.35766e-09	-0.892845
PQLC1	0.000966918	0.722559	YTHDF3	0.0015871	-0.893682
RIC3	0.000835046	0.722496	BCHE	0.00158179	-0.895066
ZC3H6	0.00338975	0.722146	ASPA	4.78367e-06	-0.895861
LOC729314	0.00375115	0.72153	SERINC5	1.02138e-06	-0.896152
PCDHAC2	0.00272225	0.720721	NGEF	9.04666e-06	-0.897113
CD14	0.00218222	0.719989	PRELID3B	0.000192462	-0.898333
C3orf57	0.00325229	0.719943	FABP1	5.35741e-05	-0.898562
C16orf54	0.00388244	0.719216	ADH1A	4.44942e-10	-0.898695
ZNF34	0.000269475	0.71893	FAM150B	0.000324435	-0.899583
NDUFAF2	0.00161925	0.718481	ADD3	5.43965e-09	-0.90009
C9orf127	0.00154687	0.717906	EPB41L1	4.7601e-07	-0.900098
GNL1	0.000220744	0.717677	JUND	0.000473287	-0.903035
TMEM104	0.000970001	0.717109	FAM117B	0.000202996	-0.904856
RBM12	0.00111593	0.715182	NXPE1	0.00123973	-0.905155
FAM55C	0.000779998	0.714997	KLRC1 /// KLRC2	0.00121977	-0.90759
TSSC4	0.0022244	0.714709	MIR4458HG	5.98389e-06	-0.908866
HSPBP1	0.00488361	0.712649	LOC105376798 /// ZFP3	0.000104787	-0.911656
ARIH2	0.00115197	0.712305	STRADB	2.97105e-10	-0.911769
NIT2	0.00165128	0.711641	FAM189A1	6.77922e-09	-0.914147
MAPRE3	4.62174e-06	0.71116	ALDH18A1	1.24906e-05	-0.91758
FAM167B	0.0032106	0.711064	IFT57	5.49167e-07	-0.918331
PCNT	0.000526575	0.710839	HSBP1L1	1.98144e-08	-0.91989
RNF180	6.13442e-06	0.710368	BCAT2	1.20587e-07	-0.920244
STXBP1	1.37849e-06	0.709948	GPD1L	8.16852e-06	-0.920468
UCK1	0.00873436	0.709879	LOC100996763 /// LOC102724250 /// NBPF1 /// NBPF10 /// NBPF11 /// NBPF12 /// NBPF14 /// NBPF15 /// NBPF19 /// NBPF20 /// NBPF25P /// NBPF26 /// NBPF8 /// NBPF9	7.71889e-07	-0.920751
RNF146	0.00168374	0.709836	NDUFA5	0.000102082	-0.920876
CCDC78	0.00278158	0.709771	CCDC47	0.000697035	-0.921262
GRWD1	0.000472954	0.709367	NAT8B	0.000111199	-0.9224
DOCK6	0.00545806	0.708278	CPT1A	1.55847e-06	-0.923259
SR140	3.91453e-05	0.708126	P2RX4	3.51106e-06	-0.923753
FAM160B2	0.000348086	0.707863	NEK3	0.00107503	-0.92703
RUFY3	9.49838e-05	0.707362	STYK1	0.00077806	-0.927508
FBLN7	0.000996898	0.707169	FAM73A	3.51315e-05	-0.927769
DNAI1	0.00676141	0.706365	RDH13	0.000668761	-0.930549
KIAA1303	4.09701e-05	0.705322	MYO1A	0.000130806	-0.931464
HSPH1	0.00676898	0.704807	HOXA5	0.00078766	-0.931982
SEC14L1	0.00356642	0.704427	SEPHS2	1.49467e-09	-0.933042
PTMS	0.00285815	0.704268	SLC9A3R1	3.27805e-07	-0.933587
LOC440934	0.0028668	0.704185	PPM1L	0.000175069	-0.934011
tcag7.1177	0.00264387	0.703624	ZNF57	5.18182e-05	-0.934352
MAP7D1	4.8946e-07	0.703023	TMEM116	2.08507e-05	-0.936423
BAHCC1	0.00071419	0.702628	ZNF818P	1.14012e-07	-0.936824
HARS	0.00422398	0.702369	DPP4	7.31995e-05	-0.936978
WDR13	0.00428591	0.702234	TCEA3	2.33492e-05	-0.938167
LOC492311	0.000519455	0.701081	LOC105371267	0.000482889	-0.939975
LOC440093	0.00938291	0.701023	MICAL3	1.20828e-05	-0.940288
PDZD4	0.000485171	0.700713	CYP4F12	3.13524e-07	-0.941
GPT2	0.00799096	0.700641	IL32	0.000154092	-0.943576
MPL	0.00369935	0.700555	SMAD7	1.79638e-05	-0.945943
JARID1A	0.00856148	0.700146	TRAPPC6A	1.47733e-09	-0.946494
DCTN4	0.00312004	0.699851	ATE1	5.39804e-06	-0.946718
KIAA0753	9.37496e-06	0.699417	RRN3 /// RRN3P1 /// RRN3P2	0.000417166	-0.947039
HSD17B10	0.00269747	0.698493	KLK1	1.65656e-05	-0.948902
TBCA	0.000801328	0.697184	LYPD8	1.45442e-06	-0.949878
CDC5L	0.000215573	0.696931	PHOSPHO2	0.000547622	-0.953341
ORAI1	0.000837828	0.696485	ADAMDEC1	2.96847e-05	-0.953806
ACTN3	8.73474e-05	0.696447	PPP2R3A	5.74836e-06	-0.953932
MN1	0.00165453	0.696408	TINCR	7.49117e-06	-0.956303
LOC729858	0.00849634	0.696321	PLEKHG6	2.03278e-07	-0.95782
PITPNB	0.00106031	0.695937	AUTS2	6.50892e-08	-0.95813
TOR1AIP1	0.000814008	0.695105	LINC00938	0.000114196	-0.959876
CDK5RAP2	0.00575153	0.694415	USP30	3.55569e-06	-0.961242
RP9P	0.000155982	0.69383	NAPEPLD	6.115e-06	-0.961765
C1orf183	1.47356e-05	0.693357	TMEM133	4.82209e-05	-0.961868
MNAT1	0.000488815	0.693214	NEUROD1	0.000533059	-0.96192
LOC440295	0.00326963	0.692931	MT1H	0.000218429	-0.962642
LOC284297	0.00325269	0.692728	ME3	2.40033e-07	-0.96382
C19orf50	1.39857e-06	0.691932	AOC1	9.06174e-06	-0.964306
TSEN34	0.000131435	0.691766	MT1E	8.07863e-05	-0.966048
MGC87631	0.00966657	0.69144	LIPC	9.04545e-08	-0.966251
LRRC23	5.63637e-05	0.691131	SUCLG2	8.49835e-09	-0.966691
MORG1	8.72566e-05	0.691104	C6orf136	1.62148e-06	-0.967054
ZNF167	0.00168698	0.690824	AP3S2 /// C15orf38-AP3S2	2.16955e-05	-0.971051
BCKDHA	0.000215506	0.690719	LDHD	4.48997e-05	-0.9715
MYO1C	0.00972218	0.690413	MTM1	6.67528e-07	-0.971658
C20orf94	0.0065745	0.68953	CPA6	0.000315735	-0.971779
PCDHB13	0.000269706	0.689185	GATA6-AS1	2.45372e-10	-0.973321
FERMT2	0.00993262	0.689004	TP53INP2	0.000230245	-0.973997
MATR3	0.00182568	0.687475	NUDT6	0.00012137	-0.974748
SCAND2	0.00135981	0.687185	GNG12	3.03607e-05	-0.975438
ARHGEF2	0.00516113	0.687139	AUH	1.08496e-07	-0.97592
ZNF268	0.000188199	0.686464	CTDSPL2	0.000957871	-0.976507
DCLK2	0.00195701	0.686065	PECR	2.6909e-05	-0.976521
TRERF1	0.000567052	0.68588	LOC727916	1.09586e-05	-0.977867
ST8SIA3	0.000482358	0.685447	PDZD3	8.65975e-08	-0.979166
NAT6	0.000227681	0.685426	TMEM192 /// ZNF320	2.33603e-07	-0.982758
PATZ1	0.00565757	0.685028	SFXN1	4.61519e-05	-0.988991
FGF3	0.00664523	0.684614	VSIG10	2.40224e-07	-0.98926
ZNF385B	0.00875863	0.684521	WASL	0.00021688	-0.990188
C4orf12	0.000306155	0.684155	ADH6	0.000895478	-0.990678
MRPL24	0.00474942	0.683982	SLC20A2	5.38452e-06	-0.990961
ZNF346	0.00218172	0.682808	A1CF	6.03519e-06	-0.991364
VPS28	0.00184812	0.682706	ABHD5	0.00107836	-0.993682
ZNF37A	3.48852e-05	0.682613	PANK3	1.3973e-05	-0.995346
LOC645212	0.00148653	0.682546	FAM83B	0.000557616	-0.995645
AGBL5	0.0042744	0.681874	GPR39	2.29214e-05	-0.999465
AAAS	0.00051993	0.68187	SATB2-AS1	3.58859e-08	-0.999839
CCDC12	0.000129893	0.680643	LIN7C	7.22641e-05	-1.00018
ATXN10	0.00477486	0.679849	GNA11	2.5148e-06	-1.00072
ATP2C1	0.00704814	0.679748	ZSWIM5	4.12504e-07	-1.00085
DUSP14	0.00398273	0.678819	SNHG18	0.000347327	-1.00183
PAK7	0.00227711	0.67848	LPCAT3	1.9001e-07	-1.00226
UBOX5	0.0009672	0.678409	SYT17	7.16498e-08	-1.00248
ELAVL3	0.00729618	0.678314	AFG3L2	4.51648e-06	-1.00283
UGCGL2	0.0011448	0.678068	EHHADH	0.000149963	-1.00384
BANF1	0.000973771	0.678044	RAB17	1.41995e-07	-1.00453
RNF144B	0.00306452	0.677877	FGF9	1.41297e-09	-1.00487
SNAPC2	0.000845703	0.677167	PLCD1	2.23796e-08	-1.00577
ATL1	0.00877401	0.676887	F2RL1	9.70954e-06	-1.00744
CRTC3	0.00014353	0.676688	TESK2	1.239e-07	-1.00751
NEDD8	4.78673e-05	0.676265	MAMDC2	0.000123259	-1.00799
FICD	0.00394654	0.676004	MATN2	6.73844e-06	-1.00802
UBE2S	0.00772704	0.675941	CTDSPL	2.04904e-08	-1.00906
C21orf59	0.000342974	0.67545	GSTM4	4.82754e-05	-1.01029
STK40	0.00291066	0.675352	C1orf226	2.58006e-05	-1.01101
TRIO	0.00709965	0.674976	LINC00294 /// TCP11L1	3.25658e-08	-1.01437
C2orf73	0.00607185	0.674701	HSD17B11	4.41139e-09	-1.01444
CROCC	1.00542e-05	0.673948	RAB11FIP1	7.46259e-06	-1.01684
KCTD2	0.00109986	0.673922	C1QTNF1-AS1	6.74086e-08	-1.0177
LOC126075	0.00041585	0.672929	CMBL	1.94693e-08	-1.0209
POLR2G	0.000654562	0.672247	LRRC75A	3.94243e-06	-1.02354
EHBP1	0.000900116	0.672176	OXR1	2.91961e-05	-1.02594
DHRS13	0.00561359	0.671865	HMOX1	5.39324e-05	-1.02677
KIAA1407	0.0039505	0.670578	CFDP1	1.71729e-09	-1.02976
AHI1	0.000567363	0.670516	CLCN2	9.40734e-06	-1.0312
C1orf127	0.00355047	0.670212	GALNT12	0.00013429	-1.03138
DYNLL1	0.00117851	0.670164	PLCL2	2.27456e-09	-1.03274
[truncated: 2,304 more rows]
