# Supplementary material for: Identification of TIMP1-induced dysregulation of epithelial-mesenchymal transition as a key pathway in inflammatory bowel disease and small intestinal neuroendocrine tumors shared pathogenesis
Source: Front Genet. 2024 Aug 21;15:1376123. doi: 10.3389/fgene.2024.1376123 (PMC11371700; doi:10.3389/fgene.2024.1376123)
Supplement: Supplementary file 6 [file Table5.xlsx]

## Sheet: GSEA_SINET
GENE SET ENRICHMENT ANALYSIS - SINET
Pathway	Size	Matches	ES	NES	P-value	Q-value	Link
REACTOME PATHWAYS
REACTOME_SYNAPTIC_ADHESION_LIKE_MOLECULES	21	21	0.63	1.77	0.0039683	0.24311	https://www.gsea-msigdb.org/gsea/msigdb/human/REACTOME_SYNAPTIC_ADHESION_LIKE_MOLECULES
REACTOME_INTRAFLAGELLAR_TRANSPORT	54	42	0.57	1.74	0.0019493	0.24589	https://www.gsea-msigdb.org/gsea/msigdb/human/REACTOME_INTRAFLAGELLAR_TRANSPORT
REACTOME_NOTCH_HLH_TRANSCRIPTION_PATHWAY	28	28	0.58	1.76	0	0.24948	https://www.gsea-msigdb.org/gsea/msigdb/human/REACTOME_NOTCH_HLH_TRANSCRIPTION_PATHWAY
REACTOME_INSULIN_PROCESSING	25	23	0.59	1.83	0.0019493	0.2533	https://www.gsea-msigdb.org/gsea/msigdb/human/REACTOME_INSULIN_PROCESSING
REACTOME_REGULATION_OF_MECP2_EXPRESSION_AND_ACTIVITY	32	27	0.54	1.71	0.0038314	0.25687	https://www.gsea-msigdb.org/gsea/msigdb/human/REACTOME_REGULATION_OF_MECP2_EXPRESSION_AND_ACTIVITY
REACTOME_NEPHRIN_FAMILY_INTERACTIONS	23	22	0.56	1.74	0.008016	0.26231	https://www.gsea-msigdb.org/gsea/msigdb/human/REACTOME_NEPHRIN_FAMILY_INTERACTIONS
REACTOME_LONG_TERM_POTENTIATION	23	23	0.59	1.78	0.0019531	0.26416	https://www.gsea-msigdb.org/gsea/msigdb/human/REACTOME_LONG_TERM_POTENTIATION
REACTOME_HSF1_DEPENDENT_TRANSACTIVATION	38	34	0.54	1.75	0.0038835	0.2653	https://www.gsea-msigdb.org/gsea/msigdb/human/REACTOME_HSF1_DEPENDENT_TRANSACTIVATION
REACTOME_POTASSIUM_CHANNELS	103	103	0.46	1.71	0.003876	0.26736	https://www.gsea-msigdb.org/gsea/msigdb/human/REACTOME_POTASSIUM_CHANNELS
REACTOME_TRANSCRIPTIONAL_REGULATION_BY_MECP2	63	56	0.42	1.72	0	0.27423	https://www.gsea-msigdb.org/gsea/msigdb/human/REACTOME_TRANSCRIPTIONAL_REGULATION_BY_MECP2
REACTOME_NOTCH1_INTRACELLULAR_DOMAIN_REGULATES_TRANSCRIPTION	48	48	0.54	1.71	0	0.28398	https://www.gsea-msigdb.org/gsea/msigdb/human/REACTOME_NOTCH1_INTRACELLULAR_DOMAIN_REGULATES_TRANSCRIPTION
REACTOME_PROTEIN_PROTEIN_INTERACTIONS_AT_SYNAPSES	87	87	0.49	1.78	0	0.2936	https://www.gsea-msigdb.org/gsea/msigdb/human/REACTOME_PROTEIN_PROTEIN_INTERACTIONS_AT_SYNAPSES
REACTOME_UNBLOCKING_OF_NMDA_RECEPTORS_GLUTAMATE_BINDING_AND_ACTIVATION	21	21	0.6	1.83	0.0019881	0.31454	https://www.gsea-msigdb.org/gsea/msigdb/human/REACTOME_UNBLOCKING_OF_NMDA_RECEPTORS_GLUTAMATE_BINDING_AND_ACTIVATION
REACTOME_INTERACTION_BETWEEN_L1_AND_ANKYRINS	31	30	0.59	1.78	0.0020367	0.32099	https://www.gsea-msigdb.org/gsea/msigdb/human/REACTOME_INTERACTION_BETWEEN_L1_AND_ANKYRINS
REACTOME_CARDIAC_CONDUCTION	130	129	0.43	1.66	0.0040161	0.3264	https://www.gsea-msigdb.org/gsea/msigdb/human/REACTOME_CARDIAC_CONDUCTION
REACTOME_ATTENUATION_PHASE	28	27	0.53	1.66	0.013861	0.34136	https://www.gsea-msigdb.org/gsea/msigdb/human/REACTOME_ATTENUATION_PHASE
REACTOME_GABA_SYNTHESIS_RELEASE_REUPTAKE_AND_DEGRADATION	19	19	0.62	1.61	0.049407	0.35004	https://www.gsea-msigdb.org/gsea/msigdb/human/REACTOME_GABA_SYNTHESIS_RELEASE_REUPTAKE_AND_DEGRADATION
REACTOME_SIGNALING_BY_NOTCH1_PEST_DOMAIN_MUTANTS_IN_CANCER	58	56	0.45	1.66	0.0038835	0.35039	https://www.gsea-msigdb.org/gsea/msigdb/human/REACTOME_SIGNALING_BY_NOTCH1_PEST_DOMAIN_MUTANTS_IN_CANCER
REACTOME_PHASE_0_RAPID_DEPOLARISATION	32	32	0.61	1.79	0.002004	0.35624	https://www.gsea-msigdb.org/gsea/msigdb/human/REACTOME_PHASE_0_RAPID_DEPOLARISATION
REACTOME_MUSCLE_CONTRACTION	203	196	0.43	1.61	0.018072	0.36095	https://www.gsea-msigdb.org/gsea/msigdb/human/REACTOME_MUSCLE_CONTRACTION
REACTOME_GLUCAGON_LIKE_PEPTIDE_1_GLP1_REGULATES_INSULIN_SECRETION	42	42	0.42	1.6	0.0076775	0.36233	https://www.gsea-msigdb.org/gsea/msigdb/human/REACTOME_GLUCAGON_LIKE_PEPTIDE_1_GLP1_REGULATES_INSULIN_SECRETION
REACTOME_CARBOXYTERMINAL_POST_TRANSLATIONAL_MODIFICATIONS_OF_TUBULIN	46	34	0.53	1.64	0.0059172	0.36245	https://www.gsea-msigdb.org/gsea/msigdb/human/REACTOME_CARBOXYTERMINAL_POST_TRANSLATIONAL_MODIFICATIONS_OF_TUBULIN
REACTOME_ASSEMBLY_AND_CELL_SURFACE_PRESENTATION_OF_NMDA_RECEPTORS	44	38	0.46	1.67	0	0.36395	https://www.gsea-msigdb.org/gsea/msigdb/human/REACTOME_ASSEMBLY_AND_CELL_SURFACE_PRESENTATION_OF_NMDA_RECEPTORS
REACTOME_SIGNALING_BY_NOTCH1	74	72	0.39	1.6	0.0039841	0.36587	https://www.gsea-msigdb.org/gsea/msigdb/human/REACTOME_SIGNALING_BY_NOTCH1
REACTOME_GABA_B_RECEPTOR_ACTIVATION	43	42	0.46	1.61	0	0.36801	https://www.gsea-msigdb.org/gsea/msigdb/human/REACTOME_GABA_B_RECEPTOR_ACTIVATION
REACTOME_NEURONAL_SYSTEM	411	401	0.35	1.62	0	0.37126	https://www.gsea-msigdb.org/gsea/msigdb/human/REACTOME_NEURONAL_SYSTEM
REACTOME_NEGATIVE_REGULATION_OF_NMDA_RECEPTOR_MEDIATED_NEURONAL_TRANSMISSION	21	21	0.57	1.84	0	0.37235	https://www.gsea-msigdb.org/gsea/msigdb/human/REACTOME_NEGATIVE_REGULATION_OF_NMDA_RECEPTOR_MEDIATED_NEURONAL_TRANSMISSION
REACTOME_REGULATION_OF_BETA_CELL_DEVELOPMENT	42	41	0.42	1.58	0.011811	0.37385	https://www.gsea-msigdb.org/gsea/msigdb/human/REACTOME_REGULATION_OF_BETA_CELL_DEVELOPMENT
REACTOME_INTEGRATION_OF_ENERGY_METABOLISM	108	108	0.37	1.62	0.0039683	0.37785	https://www.gsea-msigdb.org/gsea/msigdb/human/REACTOME_INTEGRATION_OF_ENERGY_METABOLISM
REACTOME_DOPAMINE_NEUROTRANSMITTER_RELEASE_CYCLE	23	22	0.65	1.58	0.037773	0.37807	https://www.gsea-msigdb.org/gsea/msigdb/human/REACTOME_DOPAMINE_NEUROTRANSMITTER_RELEASE_CYCLE
REACTOME_GABA_RECEPTOR_ACTIVATION	60	59	0.43	1.63	0.0019268	0.37926	https://www.gsea-msigdb.org/gsea/msigdb/human/REACTOME_GABA_RECEPTOR_ACTIVATION
REACTOME_CILIUM_ASSEMBLY	201	163	0.45	1.62	0.015656	0.37964	https://www.gsea-msigdb.org/gsea/msigdb/human/REACTOME_CILIUM_ASSEMBLY
REACTOME_MECP2_REGULATES_NEURONAL_RECEPTORS_AND_CHANNELS	18	18	0.59	1.58	0.025743	0.37981	https://www.gsea-msigdb.org/gsea/msigdb/human/REACTOME_MECP2_REGULATES_NEURONAL_RECEPTORS_AND_CHANNELS
REACTOME_ACETYLCHOLINE_NEUROTRANSMITTER_RELEASE_CYCLE	17	16	0.7	1.59	0.017544	0.38062	https://www.gsea-msigdb.org/gsea/msigdb/human/REACTOME_ACETYLCHOLINE_NEUROTRANSMITTER_RELEASE_CYCLE
REACTOME_TRIGLYCERIDE_METABOLISM	38	32	0.67	-1.87	0	0.38225	https://www.gsea-msigdb.org/gsea/msigdb/human/REACTOME_TRIGLYCERIDE_METABOLISM
REACTOME_ADRENALINE_NORADRENALINE_INHIBITS_INSULIN_SECRETION	28	28	0.49	1.63	0.010183	0.38426	https://www.gsea-msigdb.org/gsea/msigdb/human/REACTOME_ADRENALINE_NORADRENALINE_INHIBITS_INSULIN_SECRETION
REACTOME_ASSEMBLY_OF_ACTIVE_LPL_AND_LIPC_LIPASE_COMPLEXES	19	18	0.66	-1.85	0.0077519	0.38821	https://www.gsea-msigdb.org/gsea/msigdb/human/REACTOME_ASSEMBLY_OF_ACTIVE_LPL_AND_LIPC_LIPASE_COMPLEXES
REACTOME_SULFUR_AMINO_ACID_METABOLISM	28	24	0.53	-1.61	0.026515	0.39131	https://www.gsea-msigdb.org/gsea/msigdb/human/REACTOME_SULFUR_AMINO_ACID_METABOLISM
REACTOME_PYROPTOSIS	27	24	0.64	-1.62	0.0039063	0.39637	https://www.gsea-msigdb.org/gsea/msigdb/human/REACTOME_PYROPTOSIS
REACTOME_METABOLISM_OF_PORPHYRINS	27	25	0.54	-1.62	0.0019305	0.39712	https://www.gsea-msigdb.org/gsea/msigdb/human/REACTOME_METABOLISM_OF_PORPHYRINS
REACTOME_BILE_ACID_AND_BILE_SALT_METABOLISM	45	42	0.5	-1.62	0.0039216	0.40006	https://www.gsea-msigdb.org/gsea/msigdb/human/REACTOME_BILE_ACID_AND_BILE_SALT_METABOLISM
REACTOME_CYTOSOLIC_SULFONATION_OF_SMALL_MOLECULES	24	21	0.57	-1.62	0.02554	0.40033	https://www.gsea-msigdb.org/gsea/msigdb/human/REACTOME_CYTOSOLIC_SULFONATION_OF_SMALL_MOLECULES
REACTOME_NPAS4_REGULATES_EXPRESSION_OF_TARGET_GENES	22	20	0.51	1.56	0.038306	0.40294	https://www.gsea-msigdb.org/gsea/msigdb/human/REACTOME_NPAS4_REGULATES_EXPRESSION_OF_TARGET_GENES
REACTOME_AZATHIOPRINE_ADME	23	23	0.59	-1.63	0.011765	0.40584	https://www.gsea-msigdb.org/gsea/msigdb/human/REACTOME_AZATHIOPRINE_ADME
REACTOME_ASPIRIN_ADME	44	35	0.58	-1.63	0.015748	0.40907	https://www.gsea-msigdb.org/gsea/msigdb/human/REACTOME_ASPIRIN_ADME
REACTOME_TRANSPORT_OF_VITAMINS_NUCLEOSIDES_AND_RELATED_MOLECULES	43	41	0.49	-1.59	0.017408	0.41262	https://www.gsea-msigdb.org/gsea/msigdb/human/REACTOME_TRANSPORT_OF_VITAMINS_NUCLEOSIDES_AND_RELATED_MOLECULES
REACTOME_NCAM_SIGNALING_FOR_NEURITE_OUT_GROWTH	63	62	0.44	1.55	0.030801	0.41401	https://www.gsea-msigdb.org/gsea/msigdb/human/REACTOME_NCAM_SIGNALING_FOR_NEURITE_OUT_GROWTH
REACTOME_REGULATED_NECROSIS	59	55	0.52	-1.64	0.0079681	0.41562	https://www.gsea-msigdb.org/gsea/msigdb/human/REACTOME_REGULATED_NECROSIS
REACTOME_DOWNREGULATION_OF_TGF_BETA_RECEPTOR_SIGNALING	26	26	0.55	-1.63	0.02947	0.41573	https://www.gsea-msigdb.org/gsea/msigdb/human/REACTOME_DOWNREGULATION_OF_TGF_BETA_RECEPTOR_SIGNALING
REACTOME_SEROTONIN_NEUROTRANSMITTER_RELEASE_CYCLE	18	17	0.71	1.55	0.040385	0.41711	https://www.gsea-msigdb.org/gsea/msigdb/human/REACTOME_SEROTONIN_NEUROTRANSMITTER_RELEASE_CYCLE
REACTOME_LDL_CLEARANCE	19	18	0.7	-1.56	0.021782	0.41742	https://www.gsea-msigdb.org/gsea/msigdb/human/REACTOME_LDL_CLEARANCE
REACTOME_PLASMA_LIPOPROTEIN_ASSEMBLY	19	19	0.61	-1.59	0.048583	0.41799	https://www.gsea-msigdb.org/gsea/msigdb/human/REACTOME_PLASMA_LIPOPROTEIN_ASSEMBLY
REACTOME_TRANSCRIPTIONAL_REGULATION_OF_GRANULOPOIESIS	89	29	0.58	-1.6	0.023438	0.41819	https://www.gsea-msigdb.org/gsea/msigdb/human/REACTOME_TRANSCRIPTIONAL_REGULATION_OF_GRANULOPOIESIS
REACTOME_DEFECTS_IN_VITAMIN_AND_COFACTOR_METABOLISM	22	20	0.57	-1.57	0.037849	0.4213	https://www.gsea-msigdb.org/gsea/msigdb/human/REACTOME_DEFECTS_IN_VITAMIN_AND_COFACTOR_METABOLISM
REACTOME_REGULATION_OF_SIGNALING_BY_CBL	22	22	0.55	-1.56	0.0501	0.42263	https://www.gsea-msigdb.org/gsea/msigdb/human/REACTOME_REGULATION_OF_SIGNALING_BY_CBL
REACTOME_GLUTAMATE_NEUROTRANSMITTER_RELEASE_CYCLE	24	23	0.54	1.55	0.050881	0.42283	https://www.gsea-msigdb.org/gsea/msigdb/human/REACTOME_GLUTAMATE_NEUROTRANSMITTER_RELEASE_CYCLE
REACTOME_DEFECTIVE_C1GALT1C1_CAUSES_TNPS	17	15	0.61	-1.6	0.017241	0.42389	https://www.gsea-msigdb.org/gsea/msigdb/human/REACTOME_DEFECTIVE_C1GALT1C1_CAUSES_TNPS
REACTOME_PLASMA_LIPOPROTEIN_CLEARANCE	37	35	0.54	-1.6	0.026104	0.42535	https://www.gsea-msigdb.org/gsea/msigdb/human/REACTOME_PLASMA_LIPOPROTEIN_CLEARANCE
REACTOME_METABOLISM_OF_VITAMINS_AND_COFACTORS	192	178	0.44	-1.63	0.0097087	0.42647	https://www.gsea-msigdb.org/gsea/msigdb/human/REACTOME_METABOLISM_OF_VITAMINS_AND_COFACTORS
REACTOME_ARACHIDONIC_ACID_METABOLISM	59	55	0.46	-1.64	0.003861	0.4266	https://www.gsea-msigdb.org/gsea/msigdb/human/REACTOME_ARACHIDONIC_ACID_METABOLISM
REACTOME_CONSTITUTIVE_SIGNALING_BY_EGFRVIII	15	15	0.57	-1.63	0.015873	0.42693	https://www.gsea-msigdb.org/gsea/msigdb/human/REACTOME_CONSTITUTIVE_SIGNALING_BY_EGFRVIII
REACTOME_SLC_MEDIATED_TRANSMEMBRANE_TRANSPORT	247	237	0.41	-1.57	0.012048	0.42698	https://www.gsea-msigdb.org/gsea/msigdb/human/REACTOME_SLC_MEDIATED_TRANSMEMBRANE_TRANSPORT
REACTOME_ZINC_TRANSPORTERS	15	15	0.62	-1.57	0.024096	0.42804	https://www.gsea-msigdb.org/gsea/msigdb/human/REACTOME_ZINC_TRANSPORTERS
REACTOME_METABOLISM_OF_COFACTORS	19	19	0.67	-1.57	0.033268	0.42824	https://www.gsea-msigdb.org/gsea/msigdb/human/REACTOME_METABOLISM_OF_COFACTORS
REACTOME_SYNTHESIS_OF_LEUKOTRIENES_LT_AND_EOXINS_EX	21	20	0.53	-1.56	0.018789	0.42915	https://www.gsea-msigdb.org/gsea/msigdb/human/REACTOME_SYNTHESIS_OF_LEUKOTRIENES_LT_AND_EOXINS_EX
REACTOME_VOLTAGE_GATED_POTASSIUM_CHANNELS	43	43	0.48	1.53	0.023529	0.43186	https://www.gsea-msigdb.org/gsea/msigdb/human/REACTOME_VOLTAGE_GATED_POTASSIUM_CHANNELS
REACTOME_PEROXISOMAL_PROTEIN_IMPORT	63	61	0.61	-1.56	0.045635	0.43204	https://www.gsea-msigdb.org/gsea/msigdb/human/REACTOME_PEROXISOMAL_PROTEIN_IMPORT
REACTOME_TRANSPORT_OF_INORGANIC_CATIONS_ANIONS_AND_AMINO_ACIDS_OLIGOPEPTIDES	106	103	0.41	-1.54	0.0080321	0.43255	https://www.gsea-msigdb.org/gsea/msigdb/human/REACTOME_TRANSPORT_OF_INORGANIC_CATIONS_ANIONS_AND_AMINO_ACIDS_OLIGOPEPTIDES
REACTOME_RIPK1_MEDIATED_REGULATED_NECROSIS	32	31	0.47	-1.57	0.018145	0.43495	https://www.gsea-msigdb.org/gsea/msigdb/human/REACTOME_RIPK1_MEDIATED_REGULATED_NECROSIS
REACTOME_EPHB_MEDIATED_FORWARD_SIGNALING	42	41	0.51	-1.58	0.013672	0.43547	https://www.gsea-msigdb.org/gsea/msigdb/human/REACTOME_EPHB_MEDIATED_FORWARD_SIGNALING
REACTOME_VITAMIN_B5_PANTOTHENATE_METABOLISM	20	20	0.58	-1.56	0.037267	0.43598	https://www.gsea-msigdb.org/gsea/msigdb/human/REACTOME_VITAMIN_B5_PANTOTHENATE_METABOLISM
REACTOME_SYNTHESIS_OF_PIPS_AT_THE_EARLY_ENDOSOME_MEMBRANE	16	15	0.55	-1.64	0.013807	0.43605	https://www.gsea-msigdb.org/gsea/msigdb/human/REACTOME_SYNTHESIS_OF_PIPS_AT_THE_EARLY_ENDOSOME_MEMBRANE
REACTOME_SARS_COV_1_TARGETS_HOST_INTRACELLULAR_SIGNALLING_AND_REGULATORY_PATHWAYS	16	16	0.55	-1.54	0.03681	0.43854	https://www.gsea-msigdb.org/gsea/msigdb/human/REACTOME_SARS_COV_1_TARGETS_HOST_INTRACELLULAR_SIGNALLING_AND_REGULATORY_PATHWAYS
REACTOME_PHOSPHOLIPASE_C_MEDIATED_CASCADE_FGFR1	16	16	0.57	1.53	0.031558	0.43886	https://www.gsea-msigdb.org/gsea/msigdb/human/REACTOME_PHOSPHOLIPASE_C_MEDIATED_CASCADE_FGFR1
REACTOME_RHOH_GTPASE_CYCLE	37	32	0.54	-1.51	0.034749	0.43954	https://www.gsea-msigdb.org/gsea/msigdb/human/REACTOME_RHOH_GTPASE_CYCLE
REACTOME_ZBP1_DAI_MEDIATED_INDUCTION_OF_TYPE_I_IFNS	21	21	0.6	-1.51	0.056795	0.44015	https://www.gsea-msigdb.org/gsea/msigdb/human/REACTOME_ZBP1_DAI_MEDIATED_INDUCTION_OF_TYPE_I_IFNS
REACTOME_FGFR1_LIGAND_BINDING_AND_ACTIVATION	18	17	0.59	1.53	0.045098	0.44036	https://www.gsea-msigdb.org/gsea/msigdb/human/REACTOME_FGFR1_LIGAND_BINDING_AND_ACTIVATION
REACTOME_INWARDLY_RECTIFYING_K_CHANNELS	35	35	0.48	1.54	0.046218	0.44151	https://www.gsea-msigdb.org/gsea/msigdb/human/REACTOME_INWARDLY_RECTIFYING_K_CHANNELS
REACTOME_INTERLEUKIN_12_SIGNALING	47	45	0.58	-1.54	0.025391	0.44175	https://www.gsea-msigdb.org/gsea/msigdb/human/REACTOME_INTERLEUKIN_12_SIGNALING
REACTOME_ERK_MAPK_TARGETS	22	22	0.53	-1.57	0.02544	0.44288	https://www.gsea-msigdb.org/gsea/msigdb/human/REACTOME_ERK_MAPK_TARGETS
REACTOME_DIGESTION	23	19	0.65	-1.58	0.025391	0.44321	https://www.gsea-msigdb.org/gsea/msigdb/human/REACTOME_DIGESTION
REACTOME_SYNTHESIS_OF_BILE_ACIDS_AND_BILE_SALTS_VIA_7ALPHA_HYDROXYCHOLESTEROL	24	23	0.56	-1.53	0.034068	0.44337	https://www.gsea-msigdb.org/gsea/msigdb/human/REACTOME_SYNTHESIS_OF_BILE_ACIDS_AND_BILE_SALTS_VIA_7ALPHA_HYDROXYCHOLESTEROL
REACTOME_FATTY_ACID_METABOLISM	177	160	0.47	-1.64	0.033268	0.44451	https://www.gsea-msigdb.org/gsea/msigdb/human/REACTOME_FATTY_ACID_METABOLISM
REACTOME_GLYCEROPHOSPHOLIPID_BIOSYNTHESIS	128	108	0.44	-1.55	0.041916	0.44483	https://www.gsea-msigdb.org/gsea/msigdb/human/REACTOME_GLYCEROPHOSPHOLIPID_BIOSYNTHESIS
REACTOME_ACYL_CHAIN_REMODELLING_OF_PG	18	17	0.55	-1.53	0.025145	0.44515	https://www.gsea-msigdb.org/gsea/msigdb/human/REACTOME_ACYL_CHAIN_REMODELLING_OF_PG
REACTOME_DAP12_INTERACTIONS	45	42	0.55	-1.51	0.052419	0.44516	https://www.gsea-msigdb.org/gsea/msigdb/human/REACTOME_DAP12_INTERACTIONS
REACTOME_METABOLISM_OF_STEROIDS	155	144	0.4	-1.51	0.036217	0.44622	https://www.gsea-msigdb.org/gsea/msigdb/human/REACTOME_METABOLISM_OF_STEROIDS
REACTOME_INTERLEUKIN_12_FAMILY_SIGNALING	57	55	0.54	-1.52	0.036822	0.44742	https://www.gsea-msigdb.org/gsea/msigdb/human/REACTOME_INTERLEUKIN_12_FAMILY_SIGNALING
REACTOME_SYNTHESIS_OF_PA	39	33	0.51	-1.53	0.041257	0.44891	https://www.gsea-msigdb.org/gsea/msigdb/human/REACTOME_SYNTHESIS_OF_PA
REACTOME_BIOSYNTHESIS_OF_SPECIALIZED_PRORESOLVING_MEDIATORS_SPMS	19	19	0.52	-1.53	0.033865	0.44938	https://www.gsea-msigdb.org/gsea/msigdb/human/REACTOME_BIOSYNTHESIS_OF_SPECIALIZED_PRORESOLVING_MEDIATORS_SPMS
IMMUNE SIGNATURE PATHWAYS
GSE21927_SPLEEN_VS_BONE_MARROW_MONOCYTE_BALBC_UP	196	166	0.49	1.93	0	0.18381	https://www.gsea-msigdb.org/gsea/msigdb/human/geneset/GSE21927_SPLEEN_VS_BONE_MARROW_MONOCYTE_BALBC_UP
GSE25088_WT_VS_STAT6_KO_MACROPHAGE_ROSIGLITAZONE_AND_IL4_STIM_DN	196	169	0.4	1.85	0	0.34607	https://www.gsea-msigdb.org/gsea/msigdb/human/geneset/GSE25088_WT_VS_STAT6_KO_MACROPHAGE_ROSIGLITAZONE_AND_IL4_STIM_DN
GSE3982_BASOPHIL_VS_EFF_MEMORY_CD4_TCELL_DN	196	167	0.38	1.67	0	0.43765	https://www.gsea-msigdb.org/gsea/msigdb/human/geneset/GSE3982_BASOPHIL_VS_EFF_MEMORY_CD4_TCELL_DN
GSE14769_UNSTIM_VS_40MIN_LPS_BMDM_UP	199	169	0.36	1.65	0	0.43264	https://www.gsea-msigdb.org/gsea/msigdb/human/geneset/GSE14769_UNSTIM_VS_40MIN_LPS_BMDM_UP
GSE10463_CD40L_AND_VA347_VS_CD40L_IN_DC_DN	185	137	0.36	1.59	0	0.44265	https://www.gsea-msigdb.org/gsea/msigdb/human/geneset/GSE10463_CD40L_AND_VA347_VS_CD40L_IN_DC_DN
GSE30083_SP2_VS_SP4_THYMOCYTE_UP	200	175	0.35	1.59	0	0.43783	https://www.gsea-msigdb.org/gsea/msigdb/human/geneset/GSE30083_SP2_VS_SP4_THYMOCYTE_UP
GSE11961_PLASMA_CELL_DAY7_VS_MEMORY_BCELL_DAY40_DN	198	168	0.34	1.59	0	0.43427	https://www.gsea-msigdb.org/gsea/msigdb/human/geneset/GSE11961_PLASMA_CELL_DAY7_VS_MEMORY_BCELL_DAY40_DN
GSE20727_DNFB_ALLERGEN_VS_ROS_INH_AND_DNFB_ALLERGEN_TREATED_DC_UP	196	161	0.36	1.59	0	0.43525	https://www.gsea-msigdb.org/gsea/msigdb/human/geneset/GSE20727_DNFB_ALLERGEN_VS_ROS_INH_AND_DNFB_ALLERGEN_TREATED_DC_UP
GSE22611_NOD2_TRANSD_VS_CTRL_TRANSD_HEK293_MDP_STIM_2H_DN	134	112	0.38	1.59	0.0019763	0.4258	https://www.gsea-msigdb.org/gsea/msigdb/human/geneset/GSE22611_NOD2_TRANSD_VS_CTRL_TRANSD_HEK293_MDP_STIM_2H_DN
GSE10147_IL3_AND_HIVP17_VS_IL3_AND_CPG_STIM_PDC_UP	154	135	0.35	1.58	0.0019763	0.41913	https://www.gsea-msigdb.org/gsea/msigdb/human/geneset/GSE10147_IL3_AND_HIVP17_VS_IL3_AND_CPG_STIM_PDC_UP
GSE37533_PPARG1_FOXP3_VS_PPARG2_FOXP3_TRANSDUCED_CD4_TCELL_PIOGLITAZONE_TREATED_UP	196	172	0.36	1.58	0	0.44063	https://www.gsea-msigdb.org/gsea/msigdb/human/geneset/GSE37533_PPARG1_FOXP3_VS_PPARG2_FOXP3_TRANSDUCED_CD4_TCELL_PIOGLITAZONE_TREATED_UP
GSE19941_UNSTIM_VS_LPS_AND_IL10_STIM_IL10_KO_NFKBP50_KO_MACROPHAGE_UP	174	152	0.34	1.57	0.0020284	0.44583	https://www.gsea-msigdb.org/gsea/msigdb/human/geneset/GSE19941_UNSTIM_VS_LPS_AND_IL10_STIM_IL10_KO_NFKBP50_KO_MACROPHAGE_UP
GSE17721_POLYIC_VS_GARDIQUIMOD_0.5H_BMDC_UP	200	177	0.33	1.57	0.0020408	0.4379	https://www.gsea-msigdb.org/gsea/msigdb/human/geneset/GSE17721_POLYIC_VS_GARDIQUIMOD_0.5H_BMDC_UP
GSE17721_CTRL_VS_CPG_0.5H_BMDC_DN	200	177	0.33	1.57	0	0.43655	https://www.gsea-msigdb.org/gsea/msigdb/human/geneset/GSE17721_CTRL_VS_CPG_0.5H_BMDC_DN
GSE6259_33D1_POS_DC_VS_CD8_TCELL_UP	145	119	0.35	1.57	0.0057361	0.43803	https://www.gsea-msigdb.org/gsea/msigdb/human/geneset/GSE6259_33D1_POS_DC_VS_CD8_TCELL_UP
GSE40274_FOXP3_VS_FOXP3_AND_GATA1_TRANSDUCED_ACTIVATED_CD4_TCELL_UP	200	175	0.31	1.57	0	0.43949	https://www.gsea-msigdb.org/gsea/msigdb/human/geneset/GSE40274_FOXP3_VS_FOXP3_AND_GATA1_TRANSDUCED_ACTIVATED_CD4_TCELL_UP
GSE37336_LY6C_POS_VS_NEG_NAIVE_CD4_TCELL_UP	194	146	0.38	1.57	0.018634	0.437	https://www.gsea-msigdb.org/gsea/msigdb/human/geneset/GSE37336_LY6C_POS_VS_NEG_NAIVE_CD4_TCELL_UP
GSE21546_WT_VS_SAP1A_KO_AND_ELK1_KO_ANTI_CD3_STIM_DP_THYMOCYTES_UP	199	166	0.41	1.56	0.047817	0.43097	https://www.gsea-msigdb.org/gsea/msigdb/human/geneset/GSE21546_WT_VS_SAP1A_KO_AND_ELK1_KO_ANTI_CD3_STIM_DP_THYMOCYTES_UP
GSE46242_CTRL_VS_EGR2_DELETED_TH1_CD4_TCELL_UP	199	161	0.33	1.56	0.006237	0.43282	https://www.gsea-msigdb.org/gsea/msigdb/human/geneset/GSE46242_CTRL_VS_EGR2_DELETED_TH1_CD4_TCELL_UP
GSE22886_NAIVE_CD4_TCELL_VS_MEMORY_TCELL_UP	194	164	0.33	1.56	0	0.42896	https://www.gsea-msigdb.org/gsea/msigdb/human/geneset/GSE22886_NAIVE_CD4_TCELL_VS_MEMORY_TCELL_UP
GSE42088_2H_VS_24H_LEISHMANIA_INF_DC_DN	197	175	0.35	1.56	0.0019569	0.42776	https://www.gsea-msigdb.org/gsea/msigdb/human/geneset/GSE42088_2H_VS_24H_LEISHMANIA_INF_DC_DN
GSE21670_UNTREATED_VS_TGFB_TREATED_CD4_TCELL_DN	199	172	0.35	1.56	0.020202	0.42834	https://www.gsea-msigdb.org/gsea/msigdb/human/geneset/GSE21670_UNTREATED_VS_TGFB_TREATED_CD4_TCELL_DN
GSE3982_MAC_VS_EFF_MEMORY_CD4_TCELL_DN	196	177	0.35	1.56	0	0.42596	https://www.gsea-msigdb.org/gsea/msigdb/human/geneset/GSE3982_MAC_VS_EFF_MEMORY_CD4_TCELL_DN
GSE16385_ROSIGLITAZONE_IL4_VS_ROSIGLITAZONE_ALONE_STIM_MACROPHAGE_UP	200	170	0.31	1.55	0	0.43502	https://www.gsea-msigdb.org/gsea/msigdb/human/geneset/GSE16385_ROSIGLITAZONE_IL4_VS_ROSIGLITAZONE_ALONE_STIM_MACROPHAGE_UP
GSE11057_NAIVE_CD4_VS_PBMC_CD4_TCELL_UP	198	156	0.39	1.55	0.014583	0.43145	https://www.gsea-msigdb.org/gsea/msigdb/human/geneset/GSE11057_NAIVE_CD4_VS_PBMC_CD4_TCELL_UP
GSE22886_NAIVE_CD4_TCELL_VS_12H_ACT_TH2_UP	199	168	0.36	1.55	0.018443	0.44868	https://www.gsea-msigdb.org/gsea/msigdb/human/geneset/GSE22886_NAIVE_CD4_TCELL_VS_12H_ACT_TH2_UP
GSE42724_B1_BCELL_VS_PLASMABLAST_UP	199	181	0.34	1.54	0.004008	0.44869	https://www.gsea-msigdb.org/gsea/msigdb/human/geneset/GSE42724_B1_BCELL_VS_PLASMABLAST_UP
