# Supplementary material for: Identification of TIMP1-induced dysregulation of epithelial-mesenchymal transition as a key pathway in inflammatory bowel disease and small intestinal neuroendocrine tumors shared pathogenesis
Source: Front Genet. 2024 Aug 21;15:1376123. doi: 10.3389/fgene.2024.1376123 (PMC11371700; doi:10.3389/fgene.2024.1376123)
Supplement: Supplementary file 8 [file Table8.xlsx]

## Sheet: Enrichment_PPI_Modules
ENRICHMENT TABLE_PROTEIN MODULES OF CD AND SINET									ENRICHMENT TABLE_PROTEIN MODULES OF UC AND SINET
# background genes	# genes	category	description	term name	FDR value	genes	p-value	transferred FDR value	# background genes	# genes	category	description	term name	FDR value	genes	p-value	transferred FDR value
CD_SINET_UPREGULATED_CLUSTER1									UC_SINET_UPREGULATED_CLUSTER1
3247	9	GO Cellular Component	Extracellular space	GO:0005615	0.00019	FAP|TIMP1|THY1|IGFBP7|CCL11|COL3A1|FCGR3A|IL6|CD59	9.09e-08	0.686694	407	8	GO Cellular Component	Collagen-containing extracellular matrix	GO:0062023	6.54e-10	TIMP1|LOXL1|VCAN|IGFBP7|COL3A1|BGN|COL5A2|COL4A1	3.2e-13	1
312	4	GO Cellular Component	Endoplasmic reticulum lumen	GO:0005788	0.0052	TIMP1|IGFBP7|COL3A1|IL6	7.67e-06	0.421474	300	7	Reactome Pathways	Extracellular matrix organization	HSA-1474244	1.66e-08	TIMP1|LOXL1|VCAN|COL3A1|BGN|COL5A2|COL4A1	7.29e-12	0.847075
3931	9	GO Biological Process	Regulation of response to stimulus	GO:0048583	0.0079	FAP|TIMP1|THY1|IGFBP7|CCL11|COL3A1|FCGR3A|IL6|CD59	5.06e-07	0.387958	76	5	Reactome Pathways	ECM proteoglycans	HSA-3000178	1.47e-07	VCAN|COL3A1|BGN|COL5A2|COL4A1	1.29e-10	0.743943
20	2	GO Cellular Component	Anchored component of external side of plasma membrane	GO:0031362	0.0218	THY1|CD59	4.26e-05	0.30661	312	6	GO Cellular Component	Endoplasmic reticulum lumen	GO:0005788	6.95e-07	TIMP1|VCAN|IGFBP7|COL3A1|COL5A2|COL4A1	1.36e-09	0.670485
2021	6	GO Cellular Component	Endoplasmic reticulum	GO:0005783	0.0256	TIMP1|THY1|IGFBP7|COL3A1|IL6|CD59	7.5e-05	0.293733	131	5	GO Molecular Function	Extracellular matrix structural constituent	GO:0005201	8.83e-06	VCAN|COL3A1|BGN|COL5A2|COL4A1	1.79e-09	0.550284
124	3	Reactome Pathways	Regulation of Insulin-like Growth Factor (IGF) transport and uptake by Insulin-like Growth Factor Binding Proteins (IGFBPs)	HSA-381426	0.0317	TIMP1|IGFBP7|IL6	2.13e-05	0.276605	61	4	Reactome Pathways	Assembly of collagen fibrils and other multimeric structures	HSA-2022090	1.02e-05	LOXL1|COL3A1|COL5A2|COL4A1	1.34e-08	0.543464
107	3	Reactome Pathways	Interleukin-4 and Interleukin-13 signaling	HSA-6785807	0.0317	TIMP1|CCL11|IL6	1.39e-05	0.276605	95	4	GO Cellular Component	Collagen trimer	GO:0005581	3.03e-05	TIMP1|COL3A1|COL5A2|COL4A1	7.4e-08	0.491981
107	3	Reactome Pathways	Post-translational protein phosphorylation	HSA-8957275	0.0317	TIMP1|IGFBP7|IL6	1.39e-05	0.276605	3247	9	GO Cellular Component	Extracellular space	GO:0005615	3.1e-05	TIMP1|LOXL1|VCAN|THY1|IGFBP7|COL3A1|BGN|COL5A2|COL4A1	9.09e-08	0.490901
1979	6	Reactome Pathways	Immune System	HSA-168256	0.038	TIMP1|CCL11|COL3A1|FCGR3A|IL6|CD59	6.65e-05	0.262077	22	3	GO Cellular Component	Complex of collagen trimers	GO:0098644	4.41e-05	COL3A1|COL5A2|COL4A1	1.51e-07	0.474234
CD_SINET_DOWNREGULATED_CLUSTER1									140	4	Reactome Pathways	Degradation of the extracellular matrix	HSA-1474228	0.00015	TIMP1|COL3A1|COL5A2|COL4A1	3.35e-07	0.416347
68	7	GO Biological Process	Triglyceride metabolic process	GO:0006641	4.43e-11	PCK2|APOC3|APOB|G6PC|PCK1|MTTP|DGAT1	2.83e-15	1.03536	42	3	Reactome Pathways	NCAM1 interactions	HSA-419037	0.00035	COL3A1|COL5A2|COL4A1	9.26e-07	0.376282
904	10	GO Biological Process	Chemical homeostasis	GO:0048878	1.81e-09	PCK2|APOC3|APOB|G6PC|PPARGC1A|PCK1|MLXIPL|GCG|MTTP|DGAT1	4.62e-13	0.874232	44	3	Reactome Pathways	Collagen chain trimerization	HSA-8948216	0.00035	COL3A1|COL5A2|COL4A1	1.06e-06	0.376282
44	5	GO Biological Process	Gluconeogenesis	GO:0006094	1.1e-07	PCK2|G6PC|PPARGC1A|PCK1|GCG	3.52e-11	0.695861	4721	9	GO Cellular Component	Endomembrane system	GO:0012505	0.0006	TIMP1|LOXL1|VCAN|THY1|IGFBP7|COL3A1|BGN|COL5A2|COL4A1	2.63e-06	0.350795
10	4	GO Biological Process	Very-low-density lipoprotein particle assembly	GO:0034379	1.1e-07	APOC3|APOB|MTTP|DGAT1	5.24e-11	0.695861	58	3	Reactome Pathways	Signaling by PDGF	HSA-186797	0.00067	COL3A1|COL5A2|COL4A1	2.34e-06	0.345577
918	9	GO Biological Process	Cellular lipid metabolic process	GO:0044255	1.1e-07	PCK2|APOC3|APOB|G6PC|PPARGC1A|FABP2|PCK1|MTTP|DGAT1	5.48e-11	0.695861	59	3	Reactome Pathways	Non-integrin membrane-ECM interactions	HSA-3000171	0.00067	COL3A1|COL5A2|COL4A1	2.46e-06	0.345577
161	6	GO Biological Process	Lipid homeostasis	GO:0055088	2.15e-07	APOC3|APOB|G6PC|MLXIPL|MTTP|DGAT1	1.51e-10	0.666756	64	3	Reactome Pathways	Collagen degradation	HSA-1442490	0.00068	COL3A1|COL5A2|COL4A1	3.11e-06	0.344876
196	6	GO Biological Process	Glucose homeostasis	GO:0042593	5.75e-07	PCK2|G6PC|PPARGC1A|PCK1|MLXIPL|GCG	4.76e-10	0.624033	28	3	GO Molecular Function	Extracellular matrix structural constituent conferring tensile strength	GO:0030020	0.00073	COL3A1|COL5A2|COL4A1	2.94e-07	0.341521
2092	10	Reactome Pathways	Metabolism	HSA-1430728	4.24e-06	PCK2|APOC3|APOB|G6PC|PPARGC1A|FABP2|PCK1|MLXIPL|GCG|DGAT1	1.86e-09	0.537263	2021	7	GO Cellular Component	Endoplasmic reticulum	GO:0005783	0.00074	TIMP1|VCAN|THY1|IGFBP7|COL3A1|COL5A2|COL4A1	3.61e-06	0.340878
10	3	Reactome Pathways	Chylomicron assembly	HSA-8963888	4.21e-05	APOC3|APOB|MTTP	3.69e-08	0.437572	85	3	Reactome Pathways	Integrin cell surface interactions	HSA-216083	0.0012	COL3A1|COL5A2|COL4A1	7.09e-06	0.318019
89	4	GO Biological Process	Cholesterol homeostasis	GO:0042632	9.37e-05	APOC3|APOB|G6PC|MTTP	1.49e-07	0.402826	8	2	Reactome Pathways	Defective CHST3 causes SEDCJD	HSA-3595172	0.0014	VCAN|BGN	8.33e-06	0.31073
96	4	GO Biological Process	Cellular glucose homeostasis	GO:0001678	0.00012	PCK2|PPARGC1A|PCK1|MLXIPL	2e-07	0.392082	8	2	Reactome Pathways	Defective CHST14 causes EDS, musculocontractural type	HSA-3595174	0.0014	VCAN|BGN	8.33e-06	0.31073
20	3	GO Biological Process	Triglyceride biosynthetic process	GO:0019432	0.00013	PCK2|PCK1|DGAT1	2.28e-07	0.388606	8	2	Reactome Pathways	Defective CHSY1 causes TPBS	HSA-3595177	0.0014	VCAN|BGN	8.33e-06	0.31073
1645	8	GO Biological Process	Small molecule metabolic process	GO:0044281	0.00017	PCK2|APOB|G6PC|PPARGC1A|FABP2|PCK1|GCG|DGAT1	3.16e-07	0.376955	11	2	Reactome Pathways	Dermatan sulfate biosynthesis	HSA-2022923	0.0019	VCAN|BGN	1.44e-05	0.296289
330	5	GO Biological Process	Regulation of small molecule metabolic process	GO:0062012	0.00028	APOC3|APOB|PPARGC1A|MLXIPL|GCG	5.85e-07	0.355284	107	3	Reactome Pathways	Post-translational protein phosphorylation	HSA-8957275	0.0019	TIMP1|VCAN|IGFBP7	1.39e-05	0.296289
29	3	GO Biological Process	Plasma lipoprotein particle remodeling	GO:0034369	0.00029	APOC3|APOB|MTTP	6.36e-07	0.35376	98	3	GO Cellular Component	Basement membrane	GO:0005604	0.002	TIMP1|LOXL1|COL4A1	1.07e-05	0.293864
346	5	GO Biological Process	Regulation of lipid metabolic process	GO:0019216	0.00032	APOC3|APOB|PPARGC1A|PCK1|MLXIPL	7.36e-07	0.349485	14	2	Reactome Pathways	CS/DS degradation	HSA-2024101	0.0026	VCAN|BGN	2.22e-05	0.281458
365	5	GO Biological Process	Lipid localization	GO:0010876	0.00039	APOC3|APOB|FABP2|MTTP|DGAT1	9.55e-07	0.340894	124	3	Reactome Pathways	Regulation of Insulin-like Growth Factor (IGF) transport and uptake by Insulin-like Growth Factor Binding Proteins (IGFBPs)	HSA-381426	0.0026	TIMP1|VCAN|IGFBP7	2.13e-05	0.281458
30	3	Reactome Pathways	FOXO-mediated transcription of oxidative stress, metabolic and neuronal genes	HSA-9615017	0.0004	G6PC|PPARGC1A|PCK1	6.99e-07	0.339794	12	2	GO Cellular Component	Fibrillar collagen trimer	GO:0005583	0.0029	COL3A1|COL5A2	1.68e-05	0.276294
33	3	Reactome Pathways	Gluconeogenesis	HSA-70263	0.00042	PCK2|G6PC|PCK1	9.14e-07	0.337675	6015	9	GO Cellular Component	Cell periphery	GO:0071944	0.0034	TIMP1|LOXL1|VCAN|THY1|IGFBP7|COL3A1|BGN|COL5A2|COL4A1	2.32e-05	0.268773
34	3	Reactome Pathways	Plasma lipoprotein remodeling	HSA-8963899	0.00042	APOC3|APOB|MTTP	9.94e-07	0.337675	18	2	Reactome Pathways	Crosslinking of collagen fibrils	HSA-2243919	0.0038	LOXL1|COL4A1	3.51e-05	0.263513
2	2	GO Biological Process	Propionate catabolic process	GO:0019543	0.00068	PCK2|PCK1	1.7e-06	0.316749	18	2	Reactome Pathways	Scavenging by Class A Receptors	HSA-3000480	0.0038	COL3A1|COL4A1	3.51e-05	0.263513
2	2	GO Biological Process	Glycerol biosynthetic process from pyruvate	GO:0046327	0.00068	PCK2|PCK1	1.7e-06	0.316749	20	2	Reactome Pathways	Chondroitin sulfate biosynthesis	HSA-2022870	0.0042	VCAN|BGN	4.26e-05	0.258781
172	4	GO Biological Process	Regulation of lipid biosynthetic process	GO:0046890	0.00074	APOC3|APOB|PCK1|MLXIPL	1.93e-06	0.313077	20	2	Reactome Pathways	Defective B4GALT7 causes EDS, progeroid type	HSA-3560783	0.0042	VCAN|BGN	4.26e-05	0.258781
175	4	GO Biological Process	Response to carbohydrate	GO:0009743	0.00077	PCK2|APOB|PCK1|MLXIPL	2.07e-06	0.311351	20	2	Reactome Pathways	Defective B3GAT3 causes JDSSDHD	HSA-3560801	0.0042	VCAN|BGN	4.26e-05	0.258781
189	4	GO Biological Process	Cellular lipid catabolic process	GO:0044242	0.00099	PCK2|APOC3|APOB|PCK1	2.79e-06	0.300436	20	2	Reactome Pathways	Defective B3GALT6 causes EDSP2 and SEMDJL1	HSA-4420332	0.0042	VCAN|BGN	4.26e-05	0.258781
6490	11	GO Biological Process	Multicellular organismal process	GO:0032501	0.0017	PCK2|APOC3|APOB|G6PC|PPARGC1A|FABP2|PCK1|MLXIPL|GCG|MTTP|DGAT1	5e-06	0.276955	26	2	Reactome Pathways	A tetrasaccharide linker sequence is required for GAG synthesis	HSA-1971475	0.0059	VCAN|BGN	6.96e-05	0.24271
5	2	Reactome Pathways	VLDL assembly	HSA-8866423	0.0019	APOB|MTTP	5.94e-06	0.272125	27	2	Reactome Pathways	Syndecan interactions	HSA-3000170	0.0061	COL3A1|COL5A2	7.48e-05	0.241133
2438	8	GO Biological Process	Organic substance biosynthetic process	GO:1901576	0.002	PCK2|APOB|G6PC|PPARGC1A|PCK1|GCG|MTTP|DGAT1	6.48e-06	0.269897	30	2	Reactome Pathways	MET activates PTK2 signaling	HSA-8874081	0.0072	COL3A1|COL5A2	9.13e-05	0.233294
6	2	Reactome Pathways	LDL remodeling	HSA-8964041	0.002	APOB|MTTP	7.91e-06	0.269897	513	5	GO Biological Process	Skeletal system development	GO:0001501	0.0147	TIMP1|VCAN|COL3A1|BGN|COL5A2	1.42e-06	0.199543
73	3	GO Biological Process	Cellular response to glucose stimulus	GO:0071333	0.0027	PCK2|PCK1|MLXIPL	8.89e-06	0.256864	4209	9	GO Biological Process	Multicellular organism development	GO:0007275	0.0147	TIMP1|LOXL1|VCAN|THY1|IGFBP7|COL3A1|BGN|COL5A2|COL4A1	9.36e-07	0.199543
75	3	GO Biological Process	Positive regulation of carbohydrate metabolic process	GO:0045913	0.0028	PPARGC1A|MLXIPL|GCG	9.62e-06	0.255284	59	3	GO Biological Process	Collagen fibril organization	GO:0030199	0.0147	LOXL1|COL3A1|COL5A2	2.46e-06	0.199543
8	2	GO Biological Process	Oxaloacetate metabolic process	GO:0006107	0.0034	PCK2|PCK1	1.27e-05	0.246852	11	2	GO Molecular Function	Platelet-derived growth factor binding	GO:0048407	0.0178	COL3A1|COL4A1	1.44e-05	0.190494
82	3	GO Biological Process	Sterol transport	GO:0015918	0.0034	APOC3|APOB|MTTP	1.25e-05	0.246852	278	4	GO Biological Process	Extracellular matrix organization	GO:0030198	0.0192	LOXL1|COL3A1|COL5A2|COL4A1	4.89e-06	0.186914
10	2	Reactome Pathways	Chylomicron remodeling	HSA-8963901	0.0035	APOC3|APOB	1.86e-05	0.245593	76	3	GO Biological Process	Cellular response to amino acid stimulus	GO:0071230	0.0192	COL3A1|COL5A2|COL4A1	5.12e-06	0.186914
94	3	GO Biological Process	Regulation of fatty acid metabolic process	GO:0019217	0.0048	APOC3|PPARGC1A|MLXIPL	1.85e-05	0.231876	127	3	GO Molecular Function	Growth factor binding	GO:0019838	0.0226	IGFBP7|COL3A1|COL4A1	2.29e-05	0.179205
324	4	GO Biological Process	Alcohol metabolic process	GO:0006066	0.0057	PCK2|APOB|PCK1|DGAT1	2.27e-05	0.224413	15	2	GO Molecular Function	Extracellular matrix structural constituent conferring compression resistance	GO:0030021	0.0226	VCAN|BGN	2.51e-05	0.179205
325	4	GO Biological Process	Fatty acid metabolic process	GO:0006631	0.0057	PCK2|PPARGC1A|FABP2|PCK1	2.29e-05	0.224413	3867	8	GO Biological Process	System development	GO:0048731	0.0231	TIMP1|LOXL1|VCAN|THY1|COL3A1|BGN|COL5A2|COL4A1	1.65e-05	0.17817
329	4	GO Biological Process	Lipid transport	GO:0006869	0.0059	APOC3|APOB|FABP2|MTTP	2.4e-05	0.222915	1547	6	GO Biological Process	Response to oxygen-containing compound	GO:1901700	0.0231	TIMP1|LOXL1|IGFBP7|COL3A1|COL5A2|COL4A1	1.62e-05	0.17817
2	2	GO Molecular Function	Phosphoenolpyruvate carboxykinase (GTP) activity	GO:0004613	0.0084	PCK2|PCK1	1.7e-06	0.207572	505	4	GO Biological Process	Blood vessel development	GO:0001568	0.049	LOXL1|THY1|COL3A1|COL4A1	5e-05	0.142611
15	2	GO Biological Process	Hepatocyte differentiation	GO:0070365	0.0092	PCK2|PCK1	3.83e-05	0.203621	167	3	GO Biological Process	Cartilage development	GO:0051216	0.049	TIMP1|COL3A1|BGN	5.1e-05	0.142611
123	3	GO Biological Process	Lipoprotein metabolic process	GO:0042157	0.0095	APOC3|APOB|MTTP	4.05e-05	0.202228	UC_SINET_DOWNREGULATED_CLUSTER1
16	2	GO Biological Process	Low-density lipoprotein particle remodeling	GO:0034374	0.0099	APOB|MTTP	4.31e-05	0.200436	85	9	GO Biological Process	Fatty acid catabolic process	GO:0009062	9.5e-15	ACADS|CPT1A|ACOX2|PCK1|ACADM|CPT2|HADHA|ETFDH|ETFA	6.06e-19	1.40223
16	2	GO Biological Process	Positive regulation of gluconeogenesis	GO:0045722	0.0099	PPARGC1A|GCG	4.31e-05	0.200436	60	8	GO Biological Process	Fatty acid beta-oxidation	GO:0006635	8.69e-14	ACADS|CPT1A|ACOX2|ACADM|CPT2|HADHA|ETFDH|ETFA	1.66e-17	1.3061
16	2	GO Biological Process	Fatty acid homeostasis	GO:0055089	0.0099	MLXIPL|DGAT1	4.31e-05	0.200436	176	9	Reactome Pathways	Fatty acid metabolism	HSA-8978868	7.34e-13	ACADS|CPT1A|ACOX2|SLC25A20|ACSL5|ACADM|CPT2|HADHA|SLC22A5	3.22e-16	1.21343
17	2	GO Biological Process	Lipoprotein transport	GO:0042953	0.0106	APOB|MTTP	4.82e-05	0.197469	502	11	GO Biological Process	Monocarboxylic acid metabolic process	GO:0032787	8.93e-13	ACADS|ACSS2|CPT1A|ACOX2|PCK1|ACSL5|ACADM|CPT2|HADHA|ETFDH|ETFA	2.48e-16	1.20491
5	2	GO Cellular Component	Intermediate-density lipoprotein particle	GO:0034363	0.0122	APOC3|APOB	5.94e-06	0.191364	325	10	GO Biological Process	Fatty acid metabolic process	GO:0006631	1.08e-12	ACADS|CPT1A|ACOX2|PCK1|ACSL5|ACADM|CPT2|HADHA|ETFDH|ETFA	4.81e-16	1.19666
19	2	GO Biological Process	Triglyceride catabolic process	GO:0019433	0.0124	APOC3|APOB	5.91e-05	0.190658	2092	13	Reactome Pathways	Metabolism	HSA-1430728	2.59e-10	ACADS|ACSS2|CPT1A|ACOX2|PCK1|SLC25A20|ACSL5|ACADM|CPT2|HADHA|SLC22A5|ETFDH|ETFA	2.27e-13	0.95867
868	5	GO Biological Process	Organic acid metabolic process	GO:0006082	0.0127	PCK2|G6PC|PPARGC1A|FABP2|PCK1	6.23e-05	0.18962	1210	11	GO Biological Process	Lipid metabolic process	GO:0006629	3.16e-09	ACADS|ACSS2|CPT1A|ACOX2|PCK1|ACSL5|ACADM|CPT2|HADHA|ETFDH|ETFA	3.43e-12	0.850031
144	3	GO Biological Process	Organophosphate ester transport	GO:0015748	0.0129	APOC3|G6PC|MTTP	6.42e-05	0.188941	11	4	GO Biological Process	Fatty acid beta-oxidation using acyl-CoA dehydrogenase	GO:0033539	1.21e-07	ACADS|ACADM|ETFDH|ETFA	1.55e-10	0.691721
147	3	GO Biological Process	Positive regulation of small molecule metabolic process	GO:0062013	0.0135	PPARGC1A|MLXIPL|GCG	6.82e-05	0.186967	14	4	Reactome Pathways	Carnitine metabolism	HSA-200425	1.98e-07	CPT1A|SLC25A20|CPT2|SLC22A5	3.46e-10	0.670333
24	2	GO Biological Process	Plasma lipoprotein particle clearance	GO:0034381	0.0173	APOC3|APOB	9.14e-05	0.176195	1681	11	GO Cellular Component	Mitochondrion	GO:0005739	2.45e-07	ACADS|ACSS2|CPT1A|PCK1|SLC25A20|ACSL5|ACADM|CPT2|HADHA|ETFDH|ETFA	1.2e-10	0.661083
169	3	GO Biological Process	Cellular carbohydrate metabolic process	GO:0044262	0.0188	PCK2|G6PC|PCK1	0.0001	0.172584	4	3	GO Biological Process	Carnitine shuttle	GO:0006853	5.85e-06	CPT1A|SLC25A20|CPT2	7.83e-09	0.523284
27	2	GO Biological Process	Cholesterol efflux	GO:0033344	0.0206	APOC3|APOB	0.00011	0.168613	89	5	GO Molecular Function	Flavin adenine dinucleotide binding	GO:0050660	1.36e-05	ACADS|ACOX2|ACADM|ETFDH|ETFA	2.77e-09	0.486646
28	2	GO Biological Process	Cellular response to dexamethasone stimulus	GO:0071549	0.0218	PCK2|PCK1	0.00012	0.166154	11	3	Reactome Pathways	Mitochondrial fatty acid beta-oxidation of saturated fatty acids	HSA-77286	3.71e-05	ACADS|ACADM|HADHA	8.12e-08	0.443063
13	2	GO Cellular Component	Chylomicron	GO:0042627	0.0303	APOC3|APOB	2.96e-05	0.151856	13	3	GO Biological Process	Carnitine metabolic process	GO:0009437	8.16e-05	CPT1A|ACADM|CPT2	1.25e-07	0.408831
206	3	GO Biological Process	Response to starvation	GO:0042594	0.0304	PCK2|PPARGC1A|PCK1	0.00018	0.151713	2168	10	GO Molecular Function	Nucleotide binding	GO:0000166	0.00014	ACADS|ACSS2|ACOX2|PCK1|ACSL5|ACADM|HADHA|SLC22A5|ETFDH|ETFA	5.55e-08	0.385387
36	2	GO Biological Process	Positive regulation of ATP metabolic process	GO:1903580	0.0325	PPARGC1A|MLXIPL	0.0002	0.148812	752	7	GO Cellular Component	Mitochondrial membrane	GO:0031966	0.00018	CPT1A|SLC25A20|ACSL5|ACADM|CPT2|HADHA|ETFDH	1.71e-07	0.374473
37	2	GO Biological Process	Positive regulation of fatty acid metabolic process	GO:0045923	0.0339	PPARGC1A|MLXIPL	0.00021	0.14698	2404	10	GO Molecular Function	Anion binding	GO:0043168	0.00019	ACADS|ACSS2|ACOX2|PCK1|ACSL5|ACADM|HADHA|SLC22A5|ETFDH|ETFA	1.5e-07	0.372125
38	2	GO Biological Process	Triglyceride homeostasis	GO:0070328	0.0353	APOC3|MLXIPL	0.00022	0.145223	494	6	GO Cellular Component	Mitochondrial matrix	GO:0005759	0.0002	ACADS|ACSS2|ACADM|HADHA|ETFDH|ETFA	3.81e-07	0.369897
38	2	Reactome Pathways	Triglyceride metabolism	HSA-8979227	0.0383	FABP2|DGAT1	0.00022	0.14168	5	2	Reactome Pathways	Beta oxidation of octanoyl-CoA to hexanoyl-CoA	HSA-77348	0.0027	ACADM|HADHA	8.42e-06	0.256864
41	2	GO Biological Process	Regulation of fatty acid biosynthetic process	GO:0042304	0.0392	APOC3|MLXIPL	0.00025	0.140671	5	2	Reactome Pathways	Beta oxidation of hexanoyl-CoA to butanoyl-CoA	HSA-77350	0.0027	ACADS|HADHA	8.42e-06	0.256864
43	2	GO Biological Process	Energy homeostasis	GO:0097009	0.0425	PPARGC1A|MLXIPL	0.00028	0.137161	6	2	Reactome Pathways	Mitochondrial fatty acid beta-oxidation of unsaturated fatty acids	HSA-77288	0.0028	ACADM|HADHA	1.12e-05	0.255284
7156	10	GO Biological Process	Primary metabolic process	GO:0044238	0.0442	PCK2|APOC3|APOB|G6PC|PPARGC1A|FABP2|PCK1|GCG|MTTP|DGAT1	0.0003	0.135458	6	2	Reactome Pathways	Beta oxidation of decanoyl-CoA to octanoyl-CoA-CoA	HSA-77346	0.0028	ACADM|HADHA	1.12e-05	0.255284
20	2	GO Cellular Component	Very-low-density lipoprotein particle	GO:0034361	0.0444	APOC3|APOB	6.5e-05	0.135262	731	6	GO Molecular Function	Oxidoreductase activity	GO:0016491	0.003	ACADS|ACOX2|ACADM|HADHA|ETFDH|ETFA	3.67e-06	0.252288
44	2	Reactome Pathways	Retinoid metabolism and transport	HSA-975634	0.0472	APOC3|APOB	0.00029	0.132606	4	2	GO Molecular Function	Carnitine O-palmitoyltransferase activity	GO:0004095	0.0042	CPT1A|CPT2	6.01e-06	0.237675
46	2	Reactome Pathways	Heme signaling	HSA-9707616	0.0479	APOB|PPARGC1A	0.00031	0.131966	5	2	GO Biological Process	Carnitine transmembrane transport	GO:1902603	0.0044	SLC25A20|SLC22A5	8.42e-06	0.235655
CD_SINET_DOWNREGULATED_CLUSTER2									61	3	GO Molecular Function	Oxidoreductase activity, acting on the CH-CH group of donors	GO:0016627	0.0052	ACADS|ACOX2|ACADM	9.12e-06	0.2284
187	7	GO Molecular Function	Metallopeptidase activity	GO:0008237	1.4e-09	MEP1A|ENPEP|MEP1B|ACE|XPNPEP2|MMEL1|ACE2	2.85e-13	0.885387	7	2	GO Biological Process	Short-chain fatty acid catabolic process	GO:0019626	0.0071	ACADS|PCK1	1.44e-05	0.214874
97	6	GO Molecular Function	Exopeptidase activity	GO:0008238	3.6e-09	MEP1A|ENPEP|ACE|DPP4|XPNPEP2|ACE2	1.46e-12	0.84437	10	2	GO Molecular Function	Quaternary ammonium group transmembrane transporter activity	GO:0015651	0.0118	SLC25A20|SLC22A5	2.64e-05	0.192812
617	8	GO Molecular Function	Peptidase activity	GO:0008233	1.41e-08	MEP1A|ENPEP|MEP1B|ACE|DPP4|XPNPEP2|MMEL1|ACE2	8.57e-12	0.785078	117	3	Reactome Pathways	PPARA activates gene expression	HSA-1989781	0.0125	CPT1A|ACADM|CPT2	6.02e-05	0.190309
37	5	GO Biological Process	Peptide hormone processing	GO:0016486	6.75e-08	MEP1A|ENPEP|ACE|DPP4|ACE2	4.3e-12	0.71707	5522	11	GO Molecular Function	Catalytic activity	GO:0003824	0.0149	ACADS|ACSS2|CPT1A|ACOX2|PCK1|ACSL5|ACADM|CPT2|HADHA|ETFDH|ETFA	3.65e-05	0.182681
66	5	GO Molecular Function	Metalloexopeptidase activity	GO:0008235	8.08e-08	MEP1A|ENPEP|ACE|XPNPEP2|ACE2	6.55e-11	0.709259	12	2	GO Molecular Function	acyl-CoA dehydrogenase activity	GO:0003995	0.0149	ACADS|ACADM	3.64e-05	0.182681
202	6	GO Biological Process	Protein processing	GO:0016485	5.5e-07	MEP1A|ENPEP|ACE|DPP4|MMEL1|ACE2	1.05e-10	0.625964	107	3	GO Biological Process	Long-chain fatty acid metabolic process	GO:0001676	0.0197	CPT1A|ACSL5|CPT2	4.64e-05	0.170553
1247	8	GO Biological Process	Proteolysis	GO:0006508	7.05e-06	MEP1A|ENPEP|MEP1B|ACE|DPP4|XPNPEP2|MMEL1|ACE2	2.25e-09	0.515181	131	3	GO Biological Process	Liver development	GO:0001889	0.0336	CPT1A|PCK1|ACADM	8.36e-05	0.147366
827	7	GO Molecular Function	Zinc ion binding	GO:0008270	7.82e-06	MEP1A|ENPEP|MEP1B|ACE|NR3C2|MMEL1|ACE2	7.92e-09	0.510679	411	4	GO Biological Process	Generation of precursor metabolites and energy	GO:0006091	0.0455	ACSS2|ACADM|ETFDH|ETFA	0.00012	0.134199
437	6	GO Molecular Function	Endopeptidase activity	GO:0004175	8.13e-06	MEP1A|MEP1B|ACE|DPP4|MMEL1|ACE2	9.89e-09	0.508991	UC_SINET_DOWNREGULATED_CLUSTER2
9	3	GO Biological Process	Angiotensin maturation	GO:0002003	3.78e-05	ENPEP|ACE|ACE2	1.45e-08	0.442251	9	3	GO Molecular Function	Guanylate cyclase regulator activity	GO:0030249	1.7e-05	PDZD3|GUCA2A|GUCA2B	3.45e-09	0.577064
114	4	GO Molecular Function	Metalloendopeptidase activity	GO:0004222	9.27e-05	MEP1A|MEP1B|ACE|MMEL1	1.5e-07	0.403292	106	3	GO Cellular Component	Brush border	GO:0005903	0.0037	SLC9A3R1|SLC26A3|PDZD3	3.25e-06	0.294221
18	3	Reactome Pathways	Metabolism of Angiotensinogen to Angiotensins	HSA-2022377	0.00011	ENPEP|ACE|ACE2	8.72e-08	0.395861	367	4	GO Cellular Component	Apical plasma membrane	GO:0016324	0.0037	CFTR|SLC9A3R1|SLC26A3|PDZD3	1.8e-06	0.294221
86	4	Reactome Pathways	Peptide hormone metabolism	HSA-2980736	0.00011	ENPEP|ACE|DPP4|ACE2	5.03e-08	0.395861	5	2	GO Biological Process	Intracellular pH elevation	GO:0051454	0.0052	CFTR|SLC26A3	1.62e-06	0.276339
38	3	GO Molecular Function	Aminopeptidase activity	GO:0004177	0.00031	ENPEP|DPP4|XPNPEP2	6.96e-07	0.350864	8	2	GO Molecular Function	Guanylate cyclase activator activity	GO:0030250	0.0057	GUCA2A|GUCA2B	3.47e-06	0.271515
2	2	GO Molecular Function	Peptidyl-dipeptidase activity	GO:0008241	0.00046	ACE|ACE2	1.11e-06	0.333724	8	2	GO Biological Process	Membrane hyperpolarization	GO:0060081	0.0061	CFTR|SLC26A3	3.47e-06	0.267951
2	2	GO Cellular Component	Meprin A complex	GO:0017090	0.0023	MEP1A|MEP1B	1.11e-06	0.263827	144	3	GO Molecular Function	Ion channel regulator activity	GO:0099106	0.0079	CFTR|SLC9A3R1|PDZD3	8e-06	0.254364
9	2	GO Molecular Function	Metallodipeptidase activity	GO:0070573	0.0039	MEP1A|ACE	1.02e-05	0.240894	16	2	GO Molecular Function	Chloride channel regulator activity	GO:0017081	0.0083	CFTR|SLC9A3R1	1.18e-05	0.251769
7	2	GO Biological Process	Receptor-mediated virion attachment to host cell	GO:0046813	0.0065	DPP4|ACE2	6.66e-06	0.218709	189	3	GO Molecular Function	Organic anion transmembrane transporter activity	GO:0008514	0.011	CFTR|SLC9A3R1|SLC26A3	1.78e-05	0.23697
9	2	GO Biological Process	Regulation of blood volume by renin-angiotensin	GO:0002016	0.0094	ACE|ACE2	1.02e-05	0.202687	22	2	GO Molecular Function	Bicarbonate transmembrane transporter activity	GO:0015106	0.0117	CFTR|SLC26A3	2.13e-05	0.233729
10	2	GO Biological Process	Regulation of gap junction assembly	GO:1903596	0.0101	ACE|ACE2	1.22e-05	0.199568	27	2	GO Molecular Function	Protein-membrane adaptor activity	GO:0043495	0.0154	SLC9A3R1|PDZD3	3.13e-05	0.21929
11	2	GO Biological Process	Receptor-mediated endocytosis of virus by host cell	GO:0019065	0.0108	DPP4|ACE2	1.44e-05	0.196658	1960	5	GO Molecular Function	Molecular function regulator activity	GO:0098772	0.0242	CFTR|SLC9A3R1|PDZD3|GUCA2A|GUCA2B	5.4e-05	0.195541
4250	8	GO Molecular Function	Metal ion binding	GO:0046872	0.0113	MEP1A|ENPEP|MEP1B|ACE|NR3C2|XPNPEP2|MMEL1|ACE2	3.44e-05	0.194692	23	2	GO Biological Process	Water transport	GO:0006833	0.0329	CFTR|PDZD3	2.31e-05	0.179403
106	3	GO Cellular Component	Brush border	GO:0005903	0.0138	ENPEP|ACE|ACE2	1.35e-05	0.186012	19	2	Reactome Pathways	Digestion	HSA-8935690	0.0369	GUCA2A|GUCA2B	1.62e-05	0.173374
26	2	GO Molecular Function	Metalloaminopeptidase activity	GO:0070006	0.0202	ENPEP|XPNPEP2	6.96e-05	0.169465	28	2	GO Biological Process	Sperm capacitation	GO:0048240	0.038	CFTR|SLC26A3	3.35e-05	0.171831
4175	8	GO Cellular Component	Extracellular region	GO:0005576	0.0204	MEP1A|ENPEP|MEP1B|ACE|DPP4|XPNPEP2|MMEL1|ACE2	2.99e-05	0.169037	49	2	GO Cellular Component	Sperm midpiece	GO:0097225	0.0401	SLC9A3R1|SLC26A3	9.79e-05	0.169004
3247	7	GO Cellular Component	Extracellular space	GO:0005615	0.0359	MEP1A|ENPEP|ACE|DPP4|XPNPEP2|MMEL1|ACE2	8.78e-05	0.144491	59	2	GO Cellular Component	Brush border membrane	GO:0031526	0.0479	SLC9A3R1|SLC26A3	0.00014	0.159665
2096	6	GO Cellular Component	Extracellular exosome	GO:0070062	0.0359	MEP1A|ENPEP|ACE|DPP4|XPNPEP2|ACE2	9.23e-05	0.144491
1917	6	Reactome Pathways	Metabolism of proteins	HSA-392499	0.0422	ENPEP|ACE|NR3C2|DPP4|XPNPEP2|ACE2	5.55e-05	0.137469
CD_SINET_DOWNREGULATED_CLUSTER3
723	10	Reactome Pathways	Transport of small molecules	HSA-382551	6.71e-10	SLC7A9|CREB3L3|APOA1|SLC3A1|SLC1A1|SLC6A19|SLC2A2|APOA4|SLC15A1|SLC7A7	2.94e-13	0.917328
176	7	Reactome Pathways	Disorders of transmembrane transporters	HSA-5619115	4.61e-09	SLC7A9|APOA1|SLC3A1|SLC1A1|SLC6A19|SLC2A2|SLC7A7	4.04e-12	0.83363
99	6	Reactome Pathways	SLC transporter disorders	HSA-5619102	1.35e-08	SLC7A9|SLC3A1|SLC1A1|SLC6A19|SLC2A2|SLC7A7	1.78e-11	0.786967
106	6	Reactome Pathways	Transport of inorganic cations/anions and amino acids/oligopeptides	HSA-425393	1.51e-08	SLC7A9|SLC3A1|SLC1A1|SLC6A19|SLC15A1|SLC7A7	2.64e-11	0.782102
247	7	Reactome Pathways	SLC-mediated transmembrane transport	HSA-425407	1.86e-08	SLC7A9|SLC3A1|SLC1A1|SLC6A19|SLC2A2|SLC15A1|SLC7A7	4.07e-11	0.773049
33	4	Reactome Pathways	Amino acid transport across the plasma membrane	HSA-352230	1.96e-06	SLC7A9|SLC3A1|SLC6A19|SLC7A7	5.14e-09	0.570774
83	5	GO Molecular Function	Amino acid transmembrane transporter activity	GO:0015171	6.02e-06	SLC7A9|SLC3A1|SLC1A1|SLC6A19|SLC7A7	1.22e-09	0.52204
1227	9	GO Molecular Function	Transporter activity	GO:0005215	6.66e-06	SLC7A9|APOA1|SLC3A1|SLC1A1|SLC6A19|SLC2A2|APOA4|SLC15A1|SLC7A7	2.7e-09	0.517653
106	5	GO Cellular Component	Brush border	GO:0005903	8.12e-06	SLC7A9|SLC3A1|SLC6A19|SLC2A2|SLC15A1	3.97e-09	0.509044
367	6	GO Cellular Component	Apical plasma membrane	GO:0016324	3.27e-05	SLC7A9|SLC3A1|SLC1A1|SLC6A19|SLC2A2|SLC15A1	3.7e-08	0.448545
1237	8	GO Cellular Component	Plasma membrane region	GO:0098590	4.98e-05	SLC7A9|LIPE|SLC3A1|SLC1A1|SLC6A19|SLC2A2|SLC15A1|SLC7A7	9.76e-08	0.430277
11	3	GO Molecular Function	Sulfur amino acid transmembrane transporter activity	GO:0000099	5.83e-05	SLC7A9|SLC3A1|SLC1A1	6.25e-08	0.423433
63	4	GO Molecular Function	L-amino acid transmembrane transporter activity	GO:0015179	5.83e-05	SLC7A9|SLC3A1|SLC1A1|SLC7A7	5.91e-08	0.423433
50	4	GO Biological Process	Neutral amino acid transport	GO:0015804	0.00013	SLC7A9|SLC3A1|SLC1A1|SLC6A19	2.45e-08	0.388606
9	3	GO Biological Process	Sulfur amino acid transport	GO:0000101	0.00015	SLC7A9|SLC3A1|SLC1A1	3.78e-08	0.382391
1957	9	GO Biological Process	Organic substance transport	GO:0071702	0.00028	SLC7A9|APOA1|SLC3A1|SLC1A1|SLC6A19|SLC2A2|APOA4|SLC15A1|SLC7A7	1.6e-07	0.355284
34	3	Reactome Pathways	Plasma lipoprotein remodeling	HSA-8963899	0.00043	CREB3L3|APOA1|APOA4	1.32e-06	0.336653
2	2	Reactome Pathways	Defective SLC3A1 causes cystinuria (CSNU)	HSA-5619113	0.00058	SLC7A9|SLC3A1	2.04e-06	0.323657
2	2	Reactome Pathways	Defective SLC7A9 causes cystinuria (CSNU)	HSA-5660883	0.00058	SLC7A9|SLC3A1	2.04e-06	0.323657
1121	7	GO Molecular Function	Transmembrane transporter activity	GO:0022857	0.00085	SLC7A9|SLC3A1|SLC1A1|SLC6A19|SLC2A2|SLC15A1|SLC7A7	1.21e-06	0.307058
134	4	GO Biological Process	Regulation of cellular ketone metabolic process	GO:0010565	0.0014	APOA1|APOA4|SLC7A7|NR1H4	1.09e-06	0.285387
328	5	GO Biological Process	Organic anion transport	GO:0015711	0.0014	SLC7A9|SLC3A1|SLC1A1|SLC2A2|SLC7A7	9.6e-07	0.285387
43	3	GO Molecular Function	Neutral amino acid transmembrane transporter activity	GO:0015175	0.0016	SLC7A9|SLC1A1|SLC6A19	2.58e-06	0.279588
1214	7	GO Biological Process	Ion transport	GO:0006811	0.0022	SLC7A9|SLC3A1|SLC1A1|SLC6A19|SLC2A2|SLC15A1|SLC7A7	2.07e-06	0.265758
38	3	GO Biological Process	Triglyceride homeostasis	GO:0070328	0.0022	APOA1|APOA4|NR1H4	1.81e-06	0.265758
59	3	GO Cellular Component	Brush border membrane	GO:0031526	0.0022	SLC7A9|SLC3A1|SLC6A19	6.39e-06	0.265758
189	4	GO Molecular Function	Organic anion transmembrane transporter activity	GO:0008514	0.0023	SLC7A9|SLC3A1|SLC1A1|SLC2A2	4.15e-06	0.263827
4	2	GO Molecular Function	L-cystine transmembrane transporter activity	GO:0015184	0.0025	SLC7A9|SLC3A1	5.09e-06	0.260206
6	2	GO Molecular Function	Phosphatidylcholine-sterol O-acyltransferase activator activity	GO:0060228	0.0039	APOA1|APOA4	9.49e-06	0.240894
10	2	Reactome Pathways	Chylomicron assembly	HSA-8963888	0.0043	APOA1|APOA4	2.23e-05	0.236653
10	2	Reactome Pathways	Chylomicron remodeling	HSA-8963901	0.0043	APOA1|APOA4	2.23e-05	0.236653
4	2	GO Biological Process	Positive regulation of cholesterol esterification	GO:0010873	0.0047	APOA1|APOA4	5.09e-06	0.23279
4	2	GO Biological Process	Negative regulation of very-low-density lipoprotein particle remodeling	GO:0010903	0.0047	APOA1|NR1H4	5.09e-06	0.23279
478	5	GO Biological Process	Organic hydroxy compound metabolic process	GO:1901615	0.0047	APOA1|LIPE|SLC1A1|APOA4|NR1H4	5.94e-06	0.23279
1706	7	GO Cellular Component	Integral component of plasma membrane	GO:0005887	0.0058	SLC7A9|SLC3A1|SLC1A1|SLC6A19|SLC2A2|SLC15A1|SLC7A7	1.98e-05	0.223657
973	6	GO Biological Process	Ion transmembrane transport	GO:0034220	0.0066	SLC7A9|SLC3A1|SLC1A1|SLC6A19|SLC2A2|SLC15A1	1.06e-05	0.218046
258	4	GO Biological Process	Steroid metabolic process	GO:0008202	0.0081	APOA1|LIPE|APOA4|NR1H4	1.39e-05	0.209151
13	2	GO Cellular Component	Chylomicron	GO:0042627	0.0081	APOA1|APOA4	3.55e-05	0.209151
8	2	GO Biological Process	Regulation of glutamine family amino acid metabolic process	GO:0000820	0.0085	SLC7A7|NR1H4	1.52e-05	0.207058
8	2	GO Biological Process	Positive regulation of CoA-transferase activity	GO:1905920	0.0085	APOA1|APOA4	1.52e-05	0.207058
9	2	GO Biological Process	Positive regulation of triglyceride catabolic process	GO:0010898	0.0094	APOA1|APOA4	1.86e-05	0.202687
9	2	GO Biological Process	Very-low-density lipoprotein particle remodeling	GO:0034372	0.0094	APOA1|APOA4	1.86e-05	0.202687
89	3	GO Biological Process	Cholesterol homeostasis	GO:0042632	0.0094	APOA1|APOA4|NR1H4	2.1e-05	0.202687
86	3	GO Biological Process	Positive regulation of lipid biosynthetic process	GO:0046889	0.0094	APOA1|APOA4|NR1H4	1.9e-05	0.202687
9	2	GO Biological Process	Positive regulation of lipoprotein lipase activity	GO:0051006	0.0094	APOA1|APOA4	1.86e-05	0.202687
10	2	GO Biological Process	Regulation of intestinal cholesterol absorption	GO:0030300	0.0095	APOA1|APOA4	2.23e-05	0.202228
98	3	GO Biological Process	Regulation of steroid metabolic process	GO:0019218	0.0106	APOA1|APOA4|NR1H4	2.78e-05	0.197469
12	2	GO Biological Process	Phospholipid efflux	GO:0033700	0.0115	APOA1|APOA4	3.08e-05	0.19393
12	2	GO Biological Process	High-density lipoprotein particle assembly	GO:0034380	0.0115	APOA1|APOA4	3.08e-05	0.19393
101	3	GO Molecular Function	Steroid binding	GO:0005496	0.0115	APOA1|APOA4|NR1H4	3.03e-05	0.19393
19	2	Reactome Pathways	Assembly of active LPL and LIPC lipase complexes	HSA-8963889	0.0116	CREB3L3|APOA4	7.09e-05	0.193554
119	3	GO Biological Process	Cholesterol metabolic process	GO:0008203	0.0153	APOA1|LIPE|APOA4	4.89e-05	0.181531
16	2	GO Biological Process	High-density lipoprotein particle remodeling	GO:0034375	0.0159	APOA1|APOA4	5.17e-05	0.17986
20	2	GO Cellular Component	Very-low-density lipoprotein particle	GO:0034361	0.016	APOA1|APOA4	7.8e-05	0.179588
25	2	Reactome Pathways	Basigin interactions	HSA-210991	0.0169	SLC7A9|SLC7A7	0.00012	0.177211
18	2	GO Biological Process	Reverse cholesterol transport	GO:0043691	0.0188	APOA1|APOA4	6.42e-05	0.172584
18	2	GO Molecular Function	Basic amino acid transmembrane transporter activity	GO:0015174	0.0211	SLC3A1|SLC7A7	6.42e-05	0.167572
21	2	GO Biological Process	Positive regulation of fatty acid biosynthetic process	GO:0045723	0.0227	APOA1|APOA4	8.54e-05	0.164397
147	3	GO Biological Process	Positive regulation of small molecule metabolic process	GO:0062013	0.0236	APOA1|APOA4|NR1H4	9.04e-05	0.162709
29	2	GO Cellular Component	High-density lipoprotein particle	GO:0034364	0.0267	APOA1|APOA4	0.00016	0.157349
145	3	GO Molecular Function	Symporter activity	GO:0015293	0.0268	SLC1A1|SLC6A19|SLC15A1	8.68e-05	0.157187
851	5	GO Molecular Function	Ion transmembrane transporter activity	GO:0015075	0.0272	SLC7A9|SLC3A1|SLC1A1|SLC2A2|SLC15A1	9.37e-05	0.156543
23	2	GO Molecular Function	Cholesterol transfer activity	GO:0120020	0.0277	APOA1|APOA4	0.0001	0.155752
25	2	GO Biological Process	L-glutamate transmembrane transport	GO:0015813	0.0289	SLC3A1|SLC1A1	0.00012	0.15391
26	2	GO Biological Process	Negative regulation of tumor necrosis factor-mediated signaling pathway	GO:0010804	0.0298	APOA1|NR1H4	0.00013	0.152578
27	2	GO Biological Process	C4-dicarboxylate transport	GO:0015740	0.0311	SLC3A1|SLC1A1	0.00014	0.150724
27	2	GO Biological Process	Cholesterol efflux	GO:0033344	0.0311	APOA1|APOA4	0.00014	0.150724
1580	6	GO Biological Process	Nitrogen compound transport	GO:0071705	0.034	SLC7A9|SLC3A1|SLC1A1|SLC6A19|SLC15A1|SLC7A7	0.00016	0.146852
29	2	GO Molecular Function	Phosphatidylcholine binding	GO:0031210	0.0367	APOA1|APOA4	0.00016	0.143533
6015	10	GO Cellular Component	Cell periphery	GO:0071944	0.0385	SLC7A9|APOA1|LIPE|SLC3A1|SLC1A1|SLC6A19|SLC2A2|APOA4|SLC15A1|SLC7A7	0.00024	0.141454
35	2	GO Biological Process	Negative regulation of interleukin-1 production	GO:0032692	0.0444	APOA1|NR1H4	0.00022	0.135262
35	2	GO Biological Process	Regulation of cholesterol metabolic process	GO:0090181	0.0444	APOA1|NR1H4	0.00022	0.135262
44	2	Reactome Pathways	Retinoid metabolism and transport	HSA-975634	0.0465	APOA1|APOA4	0.00035	0.133255
38	2	GO Biological Process	Cholesterol biosynthetic process	GO:0006695	0.0488	APOA1|APOA4	0.00026	0.131158
